# Supplementary material for: 5-Amino-5′-bromo-6-(4-methyl­benzo­yl)-8-nitro-2,3-di­hydro-1H-spiro­[imidazo[1,2-a]pyridine-7,3′-indolin]-2′-one including an unknown solvate
Source: Acta Crystallogr Sect E Struct Rep Online. 2014 Jun 25;70(Pt 7):o816–7. doi: 10.1107/S1600536814014391 (PMC4120621; doi:10.1107/S1600536814014391)
Supplement: Supplementary file 1 [file e-70-0o816-sup1.cif]

##############################################################################
#                                                                            #
# This CIF contains the data in a paper accepted for publication in          #
# Acta Crystallographica Section E. It conforms to the requirements of       #
# Notes for Authors for Acta Crystallographica Section E, and has been       #
# peer reviewed under the auspices of the IUCr Commission on Journals.       #
#                                                                            #
# Full details of the Crystallographic Information File format               #
# are given in the paper "The Crystallographic Information File (CIF):       #
# a New Standard Archive File for Crystallography" by S. R. Hall, F. H.      #
# Allen and I. D. Brown [Acta Cryst. (1991), A47, 655-685].                  #
#                                                                            #
# The current version of the core CIF dictionary is obtainable from          #
# ftp://ftp.iucr.org/pub/cif_core.dic.                                       #
#                                                                            #
# Software is freely available for graphical display of the structure(s)     #
# in this CIF. For information consult the CIF software page                 #
# http://www.iucr.org/resources/cif/software.                                #
#                                                                            #
# This file may be used for bona fide research purposes within the           #
# scientific community so long as proper attribution is given to the journal # 
# article from which it was obtained.                                        #
#                                                                            #
##############################################################################
data_global
_audit_creation_method     'WinGX routine CIF_UPDATE'
_audit_conform_dict_name     cif_core.dic
_audit_conform_dict_version     2.3
_journal_date_recd_electronic     2014-05-15
_journal_date_accepted     2014-06-19
_journal_name_full     'Acta Crystallographica, Section E'
_journal_year     2014
_journal_volume     70
_journal_issue      7
_journal_page_first     o816
_journal_page_last     o817
_journal_paper_category     QO
_journal_paper_doi     10.1107/S1600536814014391
_journal_coeditor_code     TK5316
_publ_contact_author_name     'Dr P.L. Nilantha Lakshman'
_publ_contact_author_address
;
Department of Food science and Technology
University of Ruhuna
Mapalana
Kamburupitiya (81100)
Sri Lanka
;
_publ_contact_author_email     'plakshmannilantha@ymail.com'
_publ_contact_author_fax     '+94-41-2292384'
_publ_contact_author_phone     '+94-41-2292200'
_publ_section_title
;\
5-Amino-5'-bromo-6-(4-methylbenzoyl)-8-nitro-2,3-dihydro-1<i>H</i>-\
spiro[imidazo[1,2-<i>a</i>]pyridine-7,3'-indolin]-2'-one including an unknown
solvate
;
loop_
    _publ_author_name
    _publ_author_footnote
    _publ_author_address
    'Nagalakshmi, R. A.' .
;
Department of Physics
The Madura College,
Madurai 625 011
India
;
    'Suresh, J.' .
;
Department of Physics
The Madura College,
Madurai 625 011
India
;
    'Sivakumar, S.' .
;
Department of Organic Chemistry
School of Chemistry
Madurai Kamaraj University
Madurai 625 021
India
;
    'Kumar, R. Ranjith' .
;
Department of Organic Chemistry
School of Chemistry
Madurai Kamaraj University
Madurai 625 021
India
;
    'Lakshman, P. L. Nilantha' .
;
Department of Food Science and Technology
University of Ruhuna
Mapalana
Kamburupitiya 81100
Sri Lanka
;
_publ_section_synopsis     .
data_I
_audit_creation_method     SHELXL-97
_database_code_depnum_ccdc_archive     'CCDC 1009067'
_chemical_name_systematic
;\
5-Amino-5'-bromo-6-(4-methylbenzoyl)-8-nitro-2,3-dihydro-1<i>H</i>-\
spiro[imidazo[1,2-<i>a</i>]pyridine-7,3'-indolin]-2'-one
;
_chemical_name_common     ?
_chemical_formula_moiety     'C22 H18 Br N5 O4'
_chemical_formula_sum     'C22 H18 Br N5 O4'
_chemical_formula_iupac     'C22 H18 Br N5 O4'
_chemical_formula_weight     496.32
_chemical_melting_point     530
_symmetry_cell_setting     monoclinic
_symmetry_space_group_name_H-M     'P 21/c'
_symmetry_space_group_name_Hall     '-P 2ybc'
loop_
    _symmetry_equiv_pos_as_xyz
    'x, y, z'
    '-x, y+1/2, -z+1/2'
    '-x, -y, -z'
    'x, -y-1/2, z-1/2'
_cell_length_a     15.5482(9)
_cell_length_b     14.7033(7)
_cell_length_c     12.1907(6)
_cell_angle_alpha     90.00
_cell_angle_beta     101.856(2)
_cell_angle_gamma     90.00
_cell_volume     2727.5(2)
_cell_formula_units_Z     4
_cell_measurement_reflns_used     2000
_cell_measurement_theta_min     2
_cell_measurement_theta_max     31
_cell_measurement_temperature     293(2)
_exptl_crystal_description     block
_exptl_crystal_colour     brown
_exptl_crystal_size_max     0.21
_exptl_crystal_size_mid     0.19
_exptl_crystal_size_min     0.18
_exptl_crystal_density_diffrn     1.209
_exptl_crystal_density_meas     ?
_exptl_crystal_density_method     'not measured'
_exptl_crystal_F_000     1008
_exptl_absorpt_coefficient_mu     1.539
_exptl_absorpt_correction_type     multi-scan
_exptl_absorpt_process_details     '(SADABS; Bruker, 2004)'
_exptl_absorpt_correction_T_min     0.967
_exptl_absorpt_correction_T_max     0.974
_exptl_special_details     ?
_diffrn_ambient_temperature     293(2)
_diffrn_radiation_type     MoK\a
_diffrn_radiation_wavelength     0.71073
_diffrn_radiation_source     'fine-focus sealed tube'
_diffrn_radiation_monochromator     graphite
_diffrn_measurement_device_type     'Bruker Kappa APEXII'
_diffrn_measurement_method     '\w and \f'
_diffrn_detector_area_resol_mean     0
_diffrn_reflns_number     30073
_diffrn_reflns_av_R_equivalents     0.0354
_diffrn_reflns_av_sigmaI/netI     0.0357
_diffrn_reflns_theta_min     1.93
_diffrn_reflns_theta_max     27.00
_diffrn_reflns_theta_full     27.00
_diffrn_measured_fraction_theta_max     0.999
_diffrn_measured_fraction_theta_full     0.999
_diffrn_reflns_limit_h_min     -19
_diffrn_reflns_limit_h_max     11
_diffrn_reflns_limit_k_min     -18
_diffrn_reflns_limit_k_max     18
_diffrn_reflns_limit_l_min     -15
_diffrn_reflns_limit_l_max     15
_diffrn_standards_number     0
_diffrn_standards_interval_count     0
_diffrn_standards_interval_time     0
_diffrn_standards_decay_%     ?
_refine_special_details
;
Refinement of <i>F</i>^2^ against ALL reflections. The weighted <i>R</i>-factor
<i>wR</i> and goodness of fit <i>S</i> are based on <i>F</i>^2^, conventional
<i>R</i>-factors <i>R</i> are based on <i>F</i>, with <i>F</i> set to zero for
negative <i>F</i>^2^. The threshold expression of <i>F</i>^2^ >
\s(<i>F</i>^2^) is used only for calculating <i>R</i>-factors(gt) <i>etc</i>.
and is not relevant to the choice of reflections for refinement.
<i>R</i>-factors based on <i>F</i>^2^ are statistically about twice as large
as those based on <i>F</i>, and <i>R</i>-factors based on ALL data will be
even larger.
;
_reflns_number_total     5962
_reflns_number_gt     4098
_reflns_threshold_expression     I>2\s(I)
_refine_ls_structure_factor_coef     Fsqd
_refine_ls_matrix_type     full
_refine_ls_R_factor_all     0.0622
_refine_ls_R_factor_gt     0.0404
_refine_ls_wR_factor_gt     0.1079
_refine_ls_wR_factor_ref     0.1140
_refine_ls_goodness_of_fit_ref     1.042
_refine_ls_restrained_S_all     1.042
_refine_ls_number_reflns     5962
_refine_ls_number_parameters     289
_refine_ls_number_restraints     1
_refine_ls_hydrogen_treatment     constr
_refine_ls_weighting_scheme     calc
_refine_ls_weighting_details
         'calc w=1/[\s^2^(Fo^2^)+(0.0653P)^2^+0.0000P] where P=(Fo^2^+2Fc^2^)/3'
_atom_sites_solution_hydrogens     geom
_atom_sites_solution_primary     direct
_atom_sites_solution_secondary     difmap
_refine_ls_shift/su_max     0.000
_refine_ls_shift/su_mean     0.000
_refine_diff_density_max     0.301
_refine_diff_density_min     -0.406
_refine_ls_extinction_method     none
_refine_ls_extinction_coef     ?
loop_
    _atom_type_symbol
    _atom_type_description
    _atom_type_scat_dispersion_real
    _atom_type_scat_dispersion_imag
    _atom_type_scat_source
    'C' 'C' 0.0033 0.0016
                         'International Tables Vol C Tables 4.2.6.8 and 6.1.1.4'
    'H' 'H' 0.0000 0.0000
                         'International Tables Vol C Tables 4.2.6.8 and 6.1.1.4'
    'N' 'N' 0.0061 0.0033
                         'International Tables Vol C Tables 4.2.6.8 and 6.1.1.4'
    'O' 'O' 0.0106 0.0060
                         'International Tables Vol C Tables 4.2.6.8 and 6.1.1.4'
    'Br' 'Br' -0.2901 2.4595
                         'International Tables Vol C Tables 4.2.6.8 and 6.1.1.4'
_computing_data_collection     'APEX2 (Bruker, 2004)'
_computing_cell_refinement     'SAINT (Bruker, 2004)'
_computing_data_reduction     'SAINT (Bruker, 2004)'
_computing_structure_solution     'SHELXS97 (Sheldrick, 2008)'
_computing_structure_refinement     'SHELXL97 (Sheldrick, 2008)'
_computing_molecular_graphics     'PLATON (Spek, 2009)'
_computing_publication_material     'SHELXL97 (Sheldrick, 2008)'
loop_
    _atom_site_type_symbol
    _atom_site_label
    _atom_site_fract_x
    _atom_site_fract_y
    _atom_site_fract_z
    _atom_site_U_iso_or_equiv
    _atom_site_adp_type
    _atom_site_calc_flag
    _atom_site_refinement_flags
    _atom_site_occupancy
    _atom_site_symmetry_multiplicity
    _atom_site_disorder_assembly
    _atom_site_disorder_group
    C C1 0.10831(12) -0.03982(13) 0.29919(16) 0.0302(4) Uani d . 1 1 . .
    C C2 0.16209(12) 0.04483(12) 0.33939(15) 0.0273(4) Uani d . 1 1 . .
    C C3 0.15943(12) 0.06548(13) 0.46280(15) 0.0302(4) Uani d . 1 1 . .
    C C4 0.13013(12) -0.00186(13) 0.52880(16) 0.0335(4) Uani d . 1 1 . .
    C C5 0.08565(12) -0.10239(13) 0.37313(16) 0.0315(4) Uani d . 1 1 . .
    C C6 0.04187(16) -0.22940(16) 0.45722(19) 0.0509(6) Uani d . 1 1 . .
    H H6A 0.0818 -0.2808 0.4694 0.061 Uiso calc R 1 1 . .
    H H6B -0.0174 -0.2508 0.4555 0.061 Uiso calc R 1 1 . .
    C C7 0.06850(15) -0.15800(14) 0.54656(19) 0.0421(5) Uani d . 1 1 . .
    H H7A 0.0184 -0.1374 0.5759 0.051 Uiso calc R 1 1 . .
    H H7B 0.1133 -0.1808 0.6078 0.051 Uiso calc R 1 1 . .
    C C8 0.12622(12) 0.12869(13) 0.26493(15) 0.0305(4) Uani d . 1 1 . .
    C C9 0.26599(13) 0.10750(13) 0.24292(16) 0.0327(4) Uani d . 1 1 . .
    C C10 0.25462(12) 0.03862(12) 0.31650(15) 0.0291(4) Uani d . 1 1 . .
    C C11 0.32166(12) -0.02155(14) 0.35672(16) 0.0363(5) Uani d . 1 1 . .
    H H11 0.3146 -0.0680 0.4059 0.044 Uiso calc R 1 1 . .
    C C12 0.39967(14) -0.01014(17) 0.32108(19) 0.0461(5) Uani d . 1 1 . .
    C C13 0.41184(14) 0.05743(17) 0.2473(2) 0.0498(6) Uani d . 1 1 . .
    H H13 0.4653 0.0626 0.2250 0.060 Uiso calc R 1 1 . .
    C C14 0.34405(14) 0.11796(16) 0.20630(18) 0.0449(5) Uani d . 1 1 . .
    H H14 0.3509 0.1637 0.1562 0.054 Uiso calc R 1 1 . .
    C C31 0.18598(14) 0.15050(13) 0.51348(17) 0.0376(5) Uani d . 1 1 . .
    C C32 0.23171(13) 0.22376(13) 0.46127(16) 0.0346(4) Uani d . 1 1 . .
    C C33 0.31931(14) 0.21652(15) 0.45811(19) 0.0452(5) Uani d . 1 1 . .
    H H33 0.3489 0.1621 0.4781 0.054 Uiso calc R 1 1 . .
    C C34 0.36363(16) 0.29024(19) 0.4251(2) 0.0608(6) Uani d U 1 1 . .
    H H34 0.4228 0.2845 0.4230 0.073 Uiso calc R 1 1 . .
    C C35 0.3216(2) 0.37187(19) 0.3955(2) 0.0621(7) Uani d U 1 1 . .
    C C36 0.23388(18) 0.37875(16) 0.3996(2) 0.0515(6) Uani d . 1 1 . .
    H H36 0.2043 0.4332 0.3798 0.062 Uiso calc R 1 1 . .
    C C37 0.18933(14) 0.30590(14) 0.43283(16) 0.0381(5) Uani d . 1 1 . .
    H H37 0.1304 0.3120 0.4361 0.046 Uiso calc R 1 1 . .
    C C38 0.3699(3) 0.4543(3) 0.3619(4) 0.1206(16) Uani d . 1 1 . .
    H H38A 0.3299 0.5046 0.3458 0.181 Uiso calc R 1 1 . .
    H H38B 0.3926 0.4399 0.2965 0.181 Uiso calc R 1 1 . .
    H H38C 0.4175 0.4703 0.4223 0.181 Uiso calc R 1 1 . .
    N N1 0.09080(11) -0.06034(12) 0.18652(14) 0.0389(4) Uani d . 1 1 . .
    N N2 0.12708(14) 0.00993(13) 0.63557(15) 0.0548(5) Uani d . 1 1 . .
    H H2A 0.1089 -0.0333 0.6725 0.066 Uiso calc R 1 1 . .
    H H2B 0.1433 0.0608 0.6680 0.066 Uiso calc R 1 1 . .
    N N3 0.19037(10) 0.16040(11) 0.21672(13) 0.0336(4) Uani d . 1 1 . .
    H H3 0.1854 0.2078 0.1746 0.040 Uiso calc R 1 1 . .
    N N4 0.10306(11) -0.08480(10) 0.48544(13) 0.0342(4) Uani d . 1 1 . .
    N N5 0.04712(11) -0.18207(12) 0.35518(15) 0.0412(4) Uani d . 1 1 . .
    H H5 0.0271 -0.2038 0.2894 0.049 Uiso calc R 1 1 . .
    O O1 0.05241(12) -0.13281(11) 0.15117(13) 0.0546(4) Uani d . 1 1 . .
    O O2 0.11477(11) -0.00570(11) 0.12016(12) 0.0494(4) Uani d . 1 1 . .
    O O3 0.05189(9) 0.15950(10) 0.25570(12) 0.0413(4) Uani d . 1 1 . .
    O O4 0.17505(15) 0.17071(11) 0.60983(14) 0.0669(5) Uani d . 1 1 . .
    Br Br1 0.493532(17) -0.09216(2) 0.37527(3) 0.07818(15) Uani d . 1 1 . .
loop_
    _atom_site_aniso_label
    _atom_site_aniso_U_11
    _atom_site_aniso_U_22
    _atom_site_aniso_U_33
    _atom_site_aniso_U_12
    _atom_site_aniso_U_13
    _atom_site_aniso_U_23
    C1 0.0390(9) 0.0255(10) 0.0254(10) 0.0006(7) 0.0052(8) -0.0020(8)
    C2 0.0378(9) 0.0216(10) 0.0219(9) 0.0030(7) 0.0048(7) 0.0008(8)
    C3 0.0428(10) 0.0230(10) 0.0243(10) 0.0030(8) 0.0058(8) 0.0009(8)
    C4 0.0427(10) 0.0283(11) 0.0290(11) 0.0032(8) 0.0059(8) 0.0012(9)
    C5 0.0351(9) 0.0254(10) 0.0332(11) 0.0012(7) 0.0052(8) -0.0028(8)
    C6 0.0645(14) 0.0402(14) 0.0485(14) -0.0178(11) 0.0124(11) 0.0030(11)
    C7 0.0533(12) 0.0334(12) 0.0411(13) -0.0091(9) 0.0131(10) 0.0072(10)
    C8 0.0410(10) 0.0241(10) 0.0244(10) 0.0048(8) 0.0018(8) -0.0007(8)
    C9 0.0429(10) 0.0282(11) 0.0260(10) 0.0008(8) 0.0050(8) -0.0006(8)
    C10 0.0376(9) 0.0250(10) 0.0245(10) 0.0007(7) 0.0057(8) -0.0035(8)
    C11 0.0410(10) 0.0352(12) 0.0306(11) 0.0053(8) 0.0021(8) 0.0019(9)
    C12 0.0408(11) 0.0527(14) 0.0421(13) 0.0134(10) 0.0028(9) -0.0025(11)
    C13 0.0406(11) 0.0635(16) 0.0485(14) -0.0003(11) 0.0164(10) -0.0020(12)
    C14 0.0511(12) 0.0486(14) 0.0379(13) -0.0054(10) 0.0161(10) 0.0047(11)
    C31 0.0577(12) 0.0270(11) 0.0279(11) 0.0004(9) 0.0080(9) -0.0012(9)
    C32 0.0497(11) 0.0251(11) 0.0261(10) -0.0015(8) 0.0012(8) -0.0048(8)
    C33 0.0483(11) 0.0365(13) 0.0472(13) 0.0031(9) 0.0014(10) -0.0099(10)
    C34 0.0533(13) 0.0669(15) 0.0663(17) -0.0117(11) 0.0217(12) -0.0200(13)
    C35 0.0841(18) 0.0504(13) 0.0619(17) -0.0197(11) 0.0385(14) -0.0100(12)
    C36 0.0818(17) 0.0306(12) 0.0455(14) 0.0039(11) 0.0211(12) 0.0050(10)
    C37 0.0485(11) 0.0317(12) 0.0349(12) 0.0026(9) 0.0105(9) -0.0019(9)
    C38 0.143(4) 0.081(3) 0.164(4) -0.046(2) 0.093(3) 0.000(3)
    N1 0.0517(10) 0.0333(10) 0.0308(10) -0.0021(8) 0.0061(8) -0.0050(8)
    N2 0.1040(16) 0.0329(11) 0.0321(11) -0.0126(10) 0.0243(10) -0.0022(8)
    N3 0.0464(9) 0.0267(9) 0.0267(9) 0.0032(7) 0.0049(7) 0.0074(7)
    N4 0.0481(9) 0.0259(9) 0.0284(9) -0.0050(7) 0.0074(7) 0.0020(7)
    N5 0.0548(10) 0.0327(10) 0.0348(10) -0.0114(8) 0.0060(8) -0.0036(8)
    O1 0.0814(11) 0.0412(9) 0.0393(9) -0.0214(8) 0.0080(8) -0.0155(7)
    O2 0.0767(11) 0.0408(9) 0.0305(8) -0.0099(8) 0.0104(7) -0.0016(7)
    O3 0.0428(7) 0.0396(9) 0.0387(9) 0.0142(6) 0.0021(6) 0.0049(6)
    O4 0.1371(17) 0.0322(9) 0.0391(10) -0.0172(10) 0.0359(10) -0.0120(7)
    Br1 0.05198(16) 0.0981(3) 0.0821(3) 0.03710(14) 0.00837(14) 0.01124(17)
_geom_special_details
;
All e.s.d.'s (except the e.s.d. in the dihedral angle between two l.s. planes)
are estimated using the full covariance matrix. The cell e.s.d.'s are taken
into account individually in the estimation of e.s.d.'s in distances, angles
and torsion angles; correlations between e.s.d.'s in cell parameters are only
used when they are defined by crystal symmetry. An approximate (isotropic)
treatment of cell e.s.d.'s is used for estimating e.s.d.'s involving l.s.
planes.
;
loop_
    _geom_bond_atom_site_label_1
    _geom_bond_atom_site_label_2
    _geom_bond_site_symmetry_2
    _geom_bond_distance
    _geom_bond_publ_flag
    C1 N1 . 1.378(3) ?
    C1 C5 . 1.383(3) ?
    C1 C2 . 1.523(3) ?
    C2 C10 . 1.523(2) ?
    C2 C3 . 1.544(3) ?
    C2 C8 . 1.564(3) ?
    C3 C4 . 1.409(3) ?
    C3 C31 . 1.418(3) ?
    C4 N2 . 1.324(3) ?
    C4 N4 . 1.361(3) ?
    C5 N5 . 1.314(2) ?
    C5 N4 . 1.365(3) ?
    C6 N5 . 1.442(3) ?
    C6 C7 . 1.508(3) ?
    C6 H6A . 0.9700 ?
    C6 H6B . 0.9700 ?
    C7 N4 . 1.472(2) ?
    C7 H7A . 0.9700 ?
    C7 H7B . 0.9700 ?
    C8 O3 . 1.225(2) ?
    C8 N3 . 1.341(2) ?
    C9 C14 . 1.385(3) ?
    C9 C10 . 1.388(3) ?
    C9 N3 . 1.391(2) ?
    C10 C11 . 1.378(3) ?
    C11 C12 . 1.380(3) ?
    C11 H11 . 0.9300 ?
    C12 C13 . 1.379(3) ?
    C12 Br1 . 1.904(2) ?
    C13 C14 . 1.392(3) ?
    C13 H13 . 0.9300 ?
    C14 H14 . 0.9300 ?
    C31 O4 . 1.257(2) ?
    C31 C32 . 1.502(3) ?
    C32 C33 . 1.374(3) ?
    C32 C37 . 1.385(3) ?
    C33 C34 . 1.388(3) ?
    C33 H33 . 0.9300 ?
    C34 C35 . 1.379(4) ?
    C34 H34 . 0.9300 ?
    C35 C36 . 1.379(4) ?
    C35 C38 . 1.525(4) ?
    C36 C37 . 1.381(3) ?
    C36 H36 . 0.9300 ?
    C37 H37 . 0.9300 ?
    C38 H38A . 0.9600 ?
    C38 H38B . 0.9600 ?
    C38 H38C . 0.9600 ?
    N1 O2 . 1.250(2) ?
    N1 O1 . 1.254(2) ?
    N2 H2A . 0.8600 ?
    N2 H2B . 0.8600 ?
    N3 H3 . 0.8600 ?
    N5 H5 . 0.8600 ?
loop_
    _geom_angle_atom_site_label_1
    _geom_angle_atom_site_label_2
    _geom_angle_atom_site_label_3
    _geom_angle_site_symmetry_1
    _geom_angle_site_symmetry_3
    _geom_angle
    _geom_angle_publ_flag
    N1 C1 C5 . . 118.64(17) ?
    N1 C1 C2 . . 118.86(16) ?
    C5 C1 C2 . . 122.03(16) ?
    C1 C2 C10 . . 111.65(14) ?
    C1 C2 C3 . . 110.57(14) ?
    C10 C2 C3 . . 113.94(15) ?
    C1 C2 C8 . . 110.53(15) ?
    C10 C2 C8 . . 100.28(14) ?
    C3 C2 C8 . . 109.43(14) ?
    C4 C3 C31 . . 118.04(17) ?
    C4 C3 C2 . . 119.66(16) ?
    C31 C3 C2 . . 122.30(16) ?
    N2 C4 N4 . . 115.38(18) ?
    N2 C4 C3 . . 123.41(19) ?
    N4 C4 C3 . . 121.21(17) ?
    N5 C5 N4 . . 109.02(17) ?
    N5 C5 C1 . . 130.78(18) ?
    N4 C5 C1 . . 120.20(17) ?
    N5 C6 C7 . . 103.37(16) ?
    N5 C6 H6A . . 111.1 ?
    C7 C6 H6A . . 111.1 ?
    N5 C6 H6B . . 111.1 ?
    C7 C6 H6B . . 111.1 ?
    H6A C6 H6B . . 109.1 ?
    N4 C7 C6 . . 102.60(16) ?
    N4 C7 H7A . . 111.2 ?
    C6 C7 H7A . . 111.2 ?
    N4 C7 H7B . . 111.2 ?
    C6 C7 H7B . . 111.2 ?
    H7A C7 H7B . . 109.2 ?
    O3 C8 N3 . . 127.15(18) ?
    O3 C8 C2 . . 124.20(17) ?
    N3 C8 C2 . . 108.65(15) ?
    C14 C9 C10 . . 121.71(18) ?
    C14 C9 N3 . . 128.25(18) ?
    C10 C9 N3 . . 110.03(16) ?
    C11 C10 C9 . . 120.72(17) ?
    C11 C10 C2 . . 130.31(17) ?
    C9 C10 C2 . . 108.97(15) ?
    C10 C11 C12 . . 117.34(19) ?
    C10 C11 H11 . . 121.3 ?
    C12 C11 H11 . . 121.3 ?
    C13 C12 C11 . . 122.7(2) ?
    C13 C12 Br1 . . 118.99(16) ?
    C11 C12 Br1 . . 118.32(17) ?
    C12 C13 C14 . . 119.99(19) ?
    C12 C13 H13 . . 120.0 ?
    C14 C13 H13 . . 120.0 ?
    C9 C14 C13 . . 117.5(2) ?
    C9 C14 H14 . . 121.2 ?
    C13 C14 H14 . . 121.2 ?
    O4 C31 C3 . . 122.18(18) ?
    O4 C31 C32 . . 113.15(17) ?
    C3 C31 C32 . . 124.64(17) ?
    C33 C32 C37 . . 118.93(19) ?
    C33 C32 C31 . . 120.95(19) ?
    C37 C32 C31 . . 119.27(18) ?
    C32 C33 C34 . . 120.1(2) ?
    C32 C33 H33 . . 120.0 ?
    C34 C33 H33 . . 120.0 ?
    C35 C34 C33 . . 121.3(2) ?
    C35 C34 H34 . . 119.4 ?
    C33 C34 H34 . . 119.4 ?
    C36 C35 C34 . . 118.3(2) ?
    C36 C35 C38 . . 119.8(3) ?
    C34 C35 C38 . . 121.9(3) ?
    C35 C36 C37 . . 120.9(2) ?
    C35 C36 H36 . . 119.6 ?
    C37 C36 H36 . . 119.6 ?
    C36 C37 C32 . . 120.5(2) ?
    C36 C37 H37 . . 119.7 ?
    C32 C37 H37 . . 119.7 ?
    C35 C38 H38A . . 109.5 ?
    C35 C38 H38B . . 109.5 ?
    H38A C38 H38B . . 109.5 ?
    C35 C38 H38C . . 109.5 ?
    H38A C38 H38C . . 109.5 ?
    H38B C38 H38C . . 109.5 ?
    O2 N1 O1 . . 120.52(17) ?
    O2 N1 C1 . . 118.71(16) ?
    O1 N1 C1 . . 120.76(17) ?
    C4 N2 H2A . . 120.0 ?
    C4 N2 H2B . . 120.0 ?
    H2A N2 H2B . . 120.0 ?
    C8 N3 C9 . . 112.00(15) ?
    C8 N3 H3 . . 124.0 ?
    C9 N3 H3 . . 124.0 ?
    C4 N4 C5 . . 122.77(16) ?
    C4 N4 C7 . . 125.06(17) ?
    C5 N4 C7 . . 110.57(16) ?
    C5 N5 C6 . . 113.04(17) ?
    C5 N5 H5 . . 123.5 ?
    C6 N5 H5 . . 123.5 ?
loop_
    _geom_torsion_atom_site_label_1
    _geom_torsion_atom_site_label_2
    _geom_torsion_atom_site_label_3
    _geom_torsion_atom_site_label_4
    _geom_torsion_site_symmetry_1
    _geom_torsion_site_symmetry_2
    _geom_torsion_site_symmetry_3
    _geom_torsion_site_symmetry_4
    _geom_torsion
    _geom_torsion_publ_flag
    N1 C1 C2 C10 . . . . -62.7(2) ?
    C5 C1 C2 C10 . . . . 109.30(19) ?
    N1 C1 C2 C3 . . . . 169.32(16) ?
    C5 C1 C2 C3 . . . . -18.7(2) ?
    N1 C1 C2 C8 . . . . 48.0(2) ?
    C5 C1 C2 C8 . . . . -139.99(18) ?
    C1 C2 C3 C4 . . . . 15.3(2) ?
    C10 C2 C3 C4 . . . . -111.41(19) ?
    C8 C2 C3 C4 . . . . 137.27(17) ?
    C1 C2 C3 C31 . . . . -164.99(17) ?
    C10 C2 C3 C31 . . . . 68.3(2) ?
    C8 C2 C3 C31 . . . . -43.0(2) ?
    C31 C3 C4 N2 . . . . -0.7(3) ?
    C2 C3 C4 N2 . . . . 178.98(19) ?
    C31 C3 C4 N4 . . . . 179.52(18) ?
    C2 C3 C4 N4 . . . . -0.8(3) ?
    N1 C1 C5 N5 . . . . -1.1(3) ?
    C2 C1 C5 N5 . . . . -173.18(19) ?
    N1 C1 C5 N4 . . . . 179.15(16) ?
    C2 C1 C5 N4 . . . . 7.1(3) ?
    N5 C6 C7 N4 . . . . -11.3(2) ?
    C1 C2 C8 O3 . . . . 61.5(2) ?
    C10 C2 C8 O3 . . . . 179.41(18) ?
    C3 C2 C8 O3 . . . . -60.5(2) ?
    C1 C2 C8 N3 . . . . -119.69(16) ?
    C10 C2 C8 N3 . . . . -1.77(19) ?
    C3 C2 C8 N3 . . . . 118.31(16) ?
    C14 C9 C10 C11 . . . . 0.7(3) ?
    N3 C9 C10 C11 . . . . -178.48(17) ?
    C14 C9 C10 C2 . . . . -179.42(18) ?
    N3 C9 C10 C2 . . . . 1.4(2) ?
    C1 C2 C10 C11 . . . . -62.8(3) ?
    C3 C2 C10 C11 . . . . 63.3(3) ?
    C8 C2 C10 C11 . . . . -179.93(19) ?
    C1 C2 C10 C9 . . . . 117.27(17) ?
    C3 C2 C10 C9 . . . . -116.59(17) ?
    C8 C2 C10 C9 . . . . 0.18(19) ?
    C9 C10 C11 C12 . . . . 0.1(3) ?
    C2 C10 C11 C12 . . . . -179.74(19) ?
    C10 C11 C12 C13 . . . . -0.7(3) ?
    C10 C11 C12 Br1 . . . . 179.96(14) ?
    C11 C12 C13 C14 . . . . 0.4(4) ?
    Br1 C12 C13 C14 . . . . 179.77(17) ?
    C10 C9 C14 C13 . . . . -0.9(3) ?
    N3 C9 C14 C13 . . . . 178.1(2) ?
    C12 C13 C14 C9 . . . . 0.4(3) ?
    C4 C3 C31 O4 . . . . -8.1(3) ?
    C2 C3 C31 O4 . . . . 172.2(2) ?
    C4 C3 C31 C32 . . . . 169.99(18) ?
    C2 C3 C31 C32 . . . . -9.7(3) ?
    O4 C31 C32 C33 . . . . 102.3(2) ?
    C3 C31 C32 C33 . . . . -75.9(3) ?
    O4 C31 C32 C37 . . . . -67.0(3) ?
    C3 C31 C32 C37 . . . . 114.8(2) ?
    C37 C32 C33 C34 . . . . -1.0(3) ?
    C31 C32 C33 C34 . . . . -170.3(2) ?
    C32 C33 C34 C35 . . . . 0.3(4) ?
    C33 C34 C35 C36 . . . . 0.2(4) ?
    C33 C34 C35 C38 . . . . 178.4(3) ?
    C34 C35 C36 C37 . . . . 0.1(4) ?
    C38 C35 C36 C37 . . . . -178.1(3) ?
    C35 C36 C37 C32 . . . . -0.9(3) ?
    C33 C32 C37 C36 . . . . 1.3(3) ?
    C31 C32 C37 C36 . . . . 170.8(2) ?
    C5 C1 N1 O2 . . . . -176.85(18) ?
    C2 C1 N1 O2 . . . . -4.6(3) ?
    C5 C1 N1 O1 . . . . 2.4(3) ?
    C2 C1 N1 O1 . . . . 174.70(17) ?
    O3 C8 N3 C9 . . . . -178.42(19) ?
    C2 C8 N3 C9 . . . . 2.8(2) ?
    C14 C9 N3 C8 . . . . 178.2(2) ?
    C10 C9 N3 C8 . . . . -2.7(2) ?
    N2 C4 N4 C5 . . . . 166.80(18) ?
    C3 C4 N4 C5 . . . . -13.5(3) ?
    N2 C4 N4 C7 . . . . 2.6(3) ?
    C3 C4 N4 C7 . . . . -177.68(18) ?
    N5 C5 N4 C4 . . . . -169.47(17) ?
    C1 C5 N4 C4 . . . . 10.3(3) ?
    N5 C5 N4 C7 . . . . -3.2(2) ?
    C1 C5 N4 C7 . . . . 176.55(17) ?
    C6 C7 N4 C4 . . . . 175.24(19) ?
    C6 C7 N4 C5 . . . . 9.4(2) ?
    N4 C5 N5 C6 . . . . -5.0(2) ?
    C1 C5 N5 C6 . . . . 175.2(2) ?
    C7 C6 N5 C5 . . . . 10.7(2) ?
loop_
    _geom_hbond_atom_site_label_D
    _geom_hbond_atom_site_label_H
    _geom_hbond_atom_site_label_A
    _geom_hbond_site_symmetry_A
    _geom_hbond_distance_DH
    _geom_hbond_distance_HA
    _geom_hbond_distance_DA
    _geom_hbond_angle_DHA
    N5 H5 O1 . 0.86 2.09 2.608(2) 118
    N2 H2B O4 . 0.86 1.87 2.518(2) 131
    N3 H3 O4 4_565 0.86 1.95 2.792(2) 168
    N5 H5 O3 2_545 0.86 2.36 2.961(2) 127
    C7 H7A O3 3_556 0.97 2.54 3.342(3) 140
    C33 H33 Br1 3_656 0.93 2.91 3.675(2) 141
    C14 H14 Cg1 4_565 0.93 2.83 3.553(2) 135
loop_
    _platon_squeeze_void_nr
    _platon_squeeze_void_average_x
    _platon_squeeze_void_average_y
    _platon_squeeze_void_average_z
    _platon_squeeze_void_volume
    _platon_squeeze_void_count_electrons
    1 0.190 0.250 -0.015 415.7 110.8
    2 0.810 0.750 -0.026 415.9 111.7
_platon_squeeze_details
;
;
