# Supplementary material for: 5-Amino-5′-bromo-6-(4-methyl­benzo­yl)-8-nitro-2,3-di­hydro-1H-spiro­[imidazo[1,2-a]pyridine-7,3′-indolin]-2′-one including an unknown solvate
Source: Acta Crystallogr Sect E Struct Rep Online. 2014 Jun 25;70(Pt 7):o816–7. doi: 10.1107/S1600536814014391 (PMC4120621; doi:10.1107/S1600536814014391)
Supplement: Supplementary file 2 [file e-70-0o816-Isup2.hkl]

#
# h,k,l, Fc-squared, Fo-squared, sigma(Fo-squared) and status flag
#
data_I
_shelx_title ' NAGA4 in P2/a'
_shelx_refln_list_code          4
_shelx_F_calc_maximum      235.52
_exptl_crystal_F_000      1008.00
_reflns_d_resolution_high  0.7828
 
loop_
 _symmetry_equiv_pos_as_xyz
 'x, y, z'
 '-x, y+1/2, -z+1/2'
 '-x, -y, -z'
 'x, -y-1/2, z-1/2'
 
_cell_length_a    15.5482
_cell_length_b    14.7033
_cell_length_c    12.1907
_cell_angle_alpha  90.000
_cell_angle_beta  101.856
_cell_angle_gamma  90.000
 
_shelx_F_squared_multiplier     1.000
 
loop_
 _refln_index_h
 _refln_index_k
 _refln_index_l
 _refln_F_squared_calc
 _refln_F_squared_meas
 _refln_F_squared_sigma
 _refln_observed_status
   3   0   0    22327.94    19151.03    136.21 o
   4   0   0     2612.14     2442.97     93.22 o
   5   0   0    19745.54    18077.22    577.37 o
   6   0   0     5198.31     5085.97     87.93 o
   7   0   0    15020.05    14759.93    425.55 o
   8   0   0     2303.55     2312.39     46.63 o
   9   0   0     4584.41     4360.69     78.50 o
  10   0   0     1937.27     1799.19     41.79 o
  11   0   0     3865.97     3818.07     81.49 o
  12   0   0     2133.13     2100.73     61.77 o
  13   0   0     2982.41     2823.65    102.59 o
  14   0   0       11.87       24.35     14.65 o
  15   0   0      338.28      361.37     18.76 o
  16   0   0      576.36      471.98     17.79 o
  17   0   0       93.10       98.56     10.30 o
  18   0   0      142.88      204.08     11.94 o
  19   0   0       16.40       23.46     11.51 o
   1   1   0    39119.44    31881.23     78.06 o
   2   1   0     2648.40     2184.40     16.61 o
   3   1   0    18022.02    14925.26    231.24 o
   4   1   0    12662.45    13472.97    502.53 o
   5   1   0    11570.58    11609.75    159.91 o
   6   1   0     1150.74     1376.40     27.39 o
   7   1   0      226.35      270.38     12.06 o
   8   1   0      185.36      148.25     10.19 o
   9   1   0      149.76      158.80      6.36 o
  10   1   0      262.24      281.00      9.41 o
  11   1   0      473.47      559.10      9.41 o
  12   1   0      406.41      377.89     11.51 o
  13   1   0       79.98       69.69      5.77 o
  14   1   0       12.03       19.57      7.24 o
  15   1   0      303.81      243.71     12.38 o
  16   1   0       67.01       78.42      8.27 o
  17   1   0        1.33        4.11      8.71 o
  18   1   0      129.27      125.52      7.72 o
  19   1   0       19.61        9.29      8.84 o
   0   2   0    21389.72    19089.44     72.36 o
   1   2   0     3916.92     3896.97     16.87 o
   2   2   0     1708.20     2421.36    126.69 o
   3   2   0    12242.31    12858.15    291.54 o
   4   2   0     7975.93     8398.73    104.25 o
   5   2   0    14920.37    15148.09    185.95 o
   6   2   0       70.29       37.65     14.43 o
   7   2   0     1056.12     1266.11     14.45 o
   8   2   0     9090.25     9440.65     95.20 o
   9   2   0        9.22       12.29      3.36 o
  10   2   0     2150.59     2210.81     41.91 o
  11   2   0      418.67      386.79      9.81 o
  12   2   0     1228.44     1220.90     18.85 o
  13   2   0      189.10      199.13      5.74 o
  14   2   0       24.18       25.55      7.23 o
  15   2   0       73.03       69.91      9.33 o
  16   2   0        1.80        3.99      8.26 o
  17   2   0      134.88      147.66     10.43 o
  18   2   0       72.53       57.58     12.75 o
  19   2   0        4.06       12.17     13.31 o
   1   3   0      756.30     1081.27     54.81 o
   2   3   0     1438.94     1592.02    108.82 o
   3   3   0     3880.00     3779.26     86.24 o
   4   3   0     2001.72     2078.70     18.99 o
   5   3   0      515.61      467.49     22.63 o
   6   3   0      920.08      854.26     12.11 o
   7   3   0       24.68       29.14      6.54 o
   8   3   0     6176.41     6458.10     81.62 o
   9   3   0      330.42      359.40     13.14 o
  10   3   0      335.61      328.75      9.81 o
  11   3   0     1538.13     1652.05     28.80 o
  12   3   0      148.18      141.48      7.31 o
  13   3   0      438.92      462.74     11.48 o
  14   3   0        4.48        9.50      8.31 o
  15   3   0      147.56      163.42      9.29 o
  16   3   0      138.74      154.92      9.95 o
  17   3   0      162.04      170.78     11.09 o
  18   3   0      115.15      156.19     15.34 o
  19   3   0       61.22       66.33     14.87 o
   0   4   0     7471.48     7777.61     47.39 o
   1   4   0      703.38      559.12     11.17 o
   2   4   0     4567.70     4643.24     56.15 o
   3   4   0     2545.46     2282.64     67.48 o
   4   4   0    12901.04    13292.16    168.35 o
   5   4   0     2137.30     2246.40     11.03 o
   6   4   0     2261.51     2320.40     20.59 o
   7   4   0     7647.08     7490.49     77.66 o
   8   4   0      104.16      118.03      4.72 o
   9   4   0     3104.71     2975.14     51.38 o
  10   4   0      246.81      206.71      9.29 o
  11   4   0       30.94       25.48      5.72 o
  12   4   0      552.97      497.43      8.48 o
  13   4   0      578.37      544.14     12.24 o
  14   4   0      378.59      362.98     12.02 o
  15   4   0       33.35       40.96      9.21 o
  16   4   0       57.03       37.83      9.74 o
  17   4   0       25.55       26.09     17.14 o
  18   4   0       12.98       14.10     14.60 o
   1   5   0     1447.65     1236.42     32.51 o
   2   5   0     3299.55     3362.63     26.67 o
   3   5   0       14.16       24.75      5.77 o
   4   5   0      492.53      544.63     38.80 o
   5   5   0     1315.06     1474.77     23.73 o
   6   5   0        1.22        0.78      3.51 o
   7   5   0       15.08       15.27      4.61 o
   8   5   0      636.96      641.44     22.78 o
   9   5   0     1103.77     1167.66     19.48 o
  10   5   0      306.99      286.08      8.71 o
  11   5   0      320.55      293.79     16.52 o
  12   5   0      867.95      755.35     18.08 o
  13   5   0       15.33       24.31      8.34 o
  14   5   0       43.91       47.96     10.81 o
  15   5   0      325.59      286.49     11.93 o
  16   5   0       24.28       25.18     10.09 o
  17   5   0       19.68       15.20     15.00 o
  18   5   0       16.92       13.09     16.04 o
   0   6   0      172.63      154.99      4.57 o
   1   6   0    16614.40    16506.13    191.57 o
   2   6   0     5410.90     5283.56     60.30 o
   3   6   0     1585.16     1528.81     11.68 o
   4   6   0     9107.62     8989.24     68.62 o
   5   6   0     6375.39     6641.36    107.15 o
   6   6   0      752.29      754.18     14.97 o
   7   6   0     2259.27     2067.79     27.72 o
   8   6   0     5145.10     5137.72     50.38 o
   9   6   0      828.01      772.66      8.19 o
  10   6   0     1982.88     1884.08     21.89 o
  11   6   0      317.04      303.94     11.40 o
  12   6   0     2524.79     2485.50     50.71 o
  13   6   0      115.17      105.27     11.28 o
  14   6   0      688.91      691.92     19.04 o
  15   6   0     1359.37     1223.99     25.60 o
  16   6   0        8.75       10.86     10.76 o
  17   6   0      459.43      502.14     21.16 o
  18   6   0      114.53       89.07     18.15 o
   1   7   0      480.37      495.43      9.48 o
   2   7   0     1033.93     1165.62      7.87 o
   3   7   0      464.03      438.67      9.14 o
   4   7   0     4016.25     4335.31     37.54 o
   5   7   0       37.98       47.22      5.97 o
   6   7   0       94.78      117.96      5.36 o
   7   7   0     1983.58     1915.03     35.65 o
   8   7   0        7.16        9.72      5.03 o
   9   7   0      146.53      142.51      7.70 o
  10   7   0     2211.14     2167.97     20.54 o
  11   7   0      151.52      174.02      9.85 o
  12   7   0      142.27      148.50     12.02 o
  13   7   0      401.25      431.23     11.28 o
  14   7   0      220.97      226.74     12.03 o
  15   7   0      280.29      287.63     16.86 o
  16   7   0      281.64      301.44     16.21 o
  17   7   0      242.81      246.65     14.66 o
  18   7   0      141.58      135.70     13.42 o
   0   8   0       65.19       65.27      7.80 o
   1   8   0       35.01       22.27      5.42 o
   2   8   0       91.74      102.16      7.49 o
   3   8   0      922.52     1012.39     21.55 o
   4   8   0       23.08       21.45      5.17 o
   5   8   0      545.96      632.92     10.94 o
   6   8   0      170.22      152.55      8.01 o
   7   8   0      254.72      248.30      7.42 o
   8   8   0      286.98      323.44      7.35 o
   9   8   0     1109.62     1103.08     21.50 o
  10   8   0      243.51      182.05     10.49 o
  11   8   0      245.14      227.68     10.83 o
  12   8   0      506.23      522.17     12.94 o
  13   8   0        9.32       17.52      7.85 o
  14   8   0       65.48       77.03     13.44 o
  15   8   0      421.31      399.10     16.43 o
  16   8   0        4.21       18.83      8.98 o
  17   8   0       67.17       93.65     15.01 o
   1   9   0      167.05      151.55     14.27 o
   2   9   0      239.35      275.91      9.64 o
   3   9   0        5.58       18.56      5.57 o
   4   9   0        0.60       11.55      4.18 o
   5   9   0       31.76       38.80      7.17 o
   6   9   0       60.88       59.52      6.34 o
   7   9   0       81.57       92.55      9.00 o
   8   9   0      134.83      151.24      7.39 o
   9   9   0      112.31      111.92      8.22 o
  10   9   0        0.94        5.59      7.66 o
  11   9   0        4.39        5.74      8.77 o
  12   9   0       14.82        6.22      8.64 o
  13   9   0       54.37       47.38      9.34 o
  14   9   0        5.72       12.11      9.37 o
  15   9   0       25.30       24.59      9.73 o
  16   9   0       27.23       44.60     12.68 o
  17   9   0        9.92       24.38     13.91 o
   0  10   0      509.97      499.79     13.62 o
   1  10   0     1926.26     1981.11     37.84 o
   2  10   0      646.67      737.12     13.66 o
   3  10   0      571.50      551.32     13.55 o
   4  10   0      278.80      259.85     12.34 o
   5  10   0     2596.87     2646.62     29.75 o
   6  10   0      428.59      465.32     10.72 o
   7  10   0      153.10      134.47     10.01 o
   8  10   0     2103.42     2206.91     34.91 o
   9  10   0       16.31       16.69      8.28 o
  10  10   0      643.69      650.40     14.55 o
  11  10   0      292.67      278.94     13.14 o
  12  10   0       38.51       24.49     10.03 o
  13  10   0      180.75      181.51     12.68 o
  14  10   0      121.42      128.00     14.98 o
  15  10   0       13.98       11.02     14.18 o
  16  10   0       30.26       26.40     15.03 o
   1  11   0        1.31        1.86      7.15 o
   2  11   0       81.60       67.18      7.98 o
   3  11   0      324.64      321.56      9.19 o
   4  11   0      972.06      972.20     22.55 o
   5  11   0        4.02        6.09      7.91 o
   6  11   0       15.97       18.15      8.79 o
   7  11   0     1157.83     1180.89     24.23 o
   8  11   0       51.92       48.05     12.78 o
   9  11   0        3.18       12.59     11.83 o
  10  11   0      208.39      226.56     14.85 o
  11  11   0      299.18      270.05     17.77 o
  12  11   0      228.83      206.61     21.84 o
  13  11   0      177.32      181.38     30.57 o
  14  11   0      133.51      137.00     17.17 o
  15  11   0       31.95       42.35     16.47 o
   0  12   0      216.48      203.08     13.54 o
   1  12   0       41.97       49.58      8.95 o
   2  12   0     1361.06     1340.43     33.42 o
   3  12   0     1663.90     1626.10     26.45 o
   4  12   0       16.86       19.40      9.59 o
   5  12   0      267.24      279.10     12.15 o
   6  12   0      170.43      167.69     15.58 o
   7  12   0      266.24      269.99     15.54 o
   8  12   0       29.59       31.34     13.06 o
   9  12   0      524.02      510.96     17.93 o
  10  12   0      623.95      571.88     19.68 o
  11  12   0      136.07       96.24     17.25 o
  12  12   0       37.67       38.32     16.48 o
  13  12   0      241.45      222.07     20.12 o
  14  12   0      197.20      218.88     46.22 o
   1  13   0      448.57      445.38     16.40 o
   2  13   0      168.62      176.54     13.66 o
   3  13   0      109.35      108.76     12.24 o
   4  13   0        5.55        3.98     11.06 o
   5  13   0      101.61      123.45     15.25 o
   6  13   0      140.96      134.74     14.19 o
   7  13   0       15.07       13.78     13.66 o
   8  13   0      101.42      118.84     17.07 o
   9  13   0       55.70       56.30     21.44 o
  10  13   0       14.41        8.71     16.48 o
  11  13   0       52.71       50.38     18.60 o
  12  13   0      266.61      292.63     21.35 o
  13  13   0      194.46      238.89     46.02 o
  14  13   0       11.27       12.85     19.43 o
   0  14   0       19.33       15.81     19.42 o
   1  14   0       45.59       68.97     15.51 o
   2  14   0       10.31       10.42     14.09 o
   3  14   0       10.64        8.89     16.32 o
   4  14   0      324.48      367.61     19.90 o
   5  14   0        9.01        6.06     14.25 o
   6  14   0       27.34       29.61     15.62 o
   7  14   0       17.25       16.39     15.25 o
   8  14   0        0.88        0.49     15.31 o
   9  14   0       41.36       30.87     16.28 o
  10  14   0       27.09       16.70     18.57 o
  11  14   0      138.96       95.65     19.74 o
  12  14   0       20.09        8.94     19.66 o
   1  15   0       87.12       80.37     16.65 o
   2  15   0       13.37        9.28     15.48 o
   3  15   0        2.51        9.68     15.21 o
   4  15   0        0.19        0.89     19.55 o
   5  15   0       64.10      101.05     25.67 o
   6  15   0       51.97       60.47     24.12 o
   7  15   0      112.79      151.08     25.74 o
   8  15   0       30.66       84.77     25.35 o
   9  15   0        1.69        7.60     20.31 o
  10  15   0        1.78        8.79     20.16 o
  11  15   0       42.34       37.65     20.84 o
   0  16   0       35.43       43.45     23.46 o
   1  16   0       77.29       92.71     17.46 o
   2  16   0        2.15       10.00     16.53 o
   3  16   0        1.05        3.57     21.01 o
   4  16   0      377.64      426.33     25.93 o
   5  16   0       21.41       23.69     20.91 o
   6  16   0        9.58       31.69     22.08 o
   7  16   0      313.49      352.74     25.32 o
   8  16   0        5.18        3.21     25.81 o
   9  16   0       44.83        0.65     42.51 o
  10  16   0       71.71       96.34     45.25 o
   1  17   0      135.74      128.24     19.54 o
   2  17   0       28.31       32.09     21.97 o
   3  17   0      134.77      142.62     22.67 o
   4  17   0        0.91       11.64     22.61 o
   5  17   0       17.96       17.07     22.94 o
   6  17   0      167.49      225.66     34.52 o
   7  17   0        5.66        9.05     22.94 o
   8  17   0       95.54       55.00     24.35 o
   0  18   0      276.87      287.38     39.42 o
   1  18   0       52.25       45.67     23.97 o
   2  18   0       39.56       73.30     24.68 o
   3  18   0        5.92        9.78     24.03 o
   4  18   0       10.87       20.91     23.83 o
   5  18   0       18.85       30.26     24.07 o
 -19   1   1       29.30       33.85     11.56 o
 -18   1   1      325.14      339.08     14.13 o
 -17   1   1      116.42      133.43      8.47 o
 -16   1   1      360.84      339.50     12.23 o
 -15   1   1      307.68      334.02      9.92 o
 -14   1   1     1091.51     1054.07     28.31 o
 -13   1   1     2045.77     1962.28     34.41 o
 -12   1   1     1537.43     1623.79     33.20 o
 -11   1   1     1389.97     1418.86     27.43 o
 -10   1   1     2022.58     2143.81     35.79 o
  -9   1   1     2162.00     2225.94     72.69 o
  -8   1   1     2085.51     1806.10     27.77 o
  -7   1   1      186.87      158.60      7.03 o
  -6   1   1     7241.87     7656.38    233.53 o
  -5   1   1    18443.59    18836.32    291.64 o
  -4   1   1      431.86      347.02      8.51 o
  -3   1   1    50835.03    46830.77    852.51 o
  -2   1   1      519.06      536.15     17.63 o
  -1   1   1    15233.27    13194.88    291.73 o
   0   1   1    31005.92    22833.09    251.47 o
   1   1   1    15881.70    14994.74    112.82 o
   2   1   1    12902.37    13542.52     71.57 o
   3   1   1     1627.13     1564.35     41.84 o
   4   1   1     3738.03     4258.45     73.54 o
   5   1   1     1096.66     1032.43      6.60 o
   6   1   1     2136.36     2023.05     34.99 o
   7   1   1      625.34      707.94     11.62 o
   8   1   1     1262.86     1292.51     31.57 o
   9   1   1     1764.75     1858.74     20.90 o
  10   1   1      287.02      263.06     10.06 o
  11   1   1      675.01      620.39     13.52 o
  12   1   1      640.91      648.33     21.01 o
  13   1   1      207.15      246.92      8.37 o
  14   1   1       89.22       81.70      7.38 o
  15   1   1       87.46       75.94      8.24 o
  16   1   1        3.12        8.07      7.02 o
  17   1   1      132.39      111.13      8.20 o
  18   1   1        0.49        8.59      8.31 o
  19   1   1        6.54        7.11      8.89 o
 -19   2   1        1.85        4.20     12.40 o
 -18   2   1        1.64        2.15     11.80 o
 -17   2   1       15.00       14.60     10.85 o
 -16   2   1        2.01        7.12     10.09 o
 -15   2   1      218.38      195.72     11.69 o
 -14   2   1        0.58        1.05      8.45 o
 -13   2   1       74.31       55.03      9.73 o
 -12   2   1      158.95      158.81     11.26 o
 -11   2   1        6.73        6.74      6.04 o
 -10   2   1     1682.03     1639.12     22.56 o
  -9   2   1      310.66      260.06      9.24 o
  -8   2   1      264.05      269.98      4.66 o
  -7   2   1     6965.69     7045.49     70.47 o
  -6   2   1     1287.88     1099.72     27.51 o
  -5   2   1     1754.05     1812.60     51.69 o
  -4   2   1    11195.98    10917.21    142.72 o
  -3   2   1       46.18       43.27      2.79 o
  -2   2   1     7005.82     6932.61     43.67 o
  -1   2   1      266.44      328.78     25.95 o
   0   2   1     6343.24     6665.00     34.76 o
   1   2   1     5747.60     6247.40     37.45 o
   2   2   1    20885.25    21059.60    198.03 o
   3   2   1    11646.34    12804.25    111.26 o
   4   2   1       89.22       82.12     11.29 o
   5   2   1    12544.33    13220.65    171.53 o
   6   2   1     2594.69     2738.49     39.85 o
   7   2   1     4213.79     4360.51     31.62 o
   8   2   1     6191.84     6377.47     59.46 o
   9   2   1     1299.02     1111.63     23.56 o
  10   2   1     3181.64     3284.38     35.31 o
  11   2   1     2234.80     2119.49     29.95 o
  12   2   1      954.22      915.54     17.01 o
  13   2   1      301.03      284.63     11.03 o
  14   2   1      654.00      647.03     16.67 o
  15   2   1     1254.84     1231.35     22.10 o
  16   2   1      213.63      222.67      9.81 o
  17   2   1      486.93      477.89     12.09 o
  18   2   1      145.40      144.31      9.19 o
  19   2   1      101.50      104.01     10.62 o
 -19   3   1        5.53        6.63     13.77 o
 -18   3   1        9.20        6.90     12.87 o
 -17   3   1       17.98       16.22     12.34 o
 -16   3   1       25.76       47.79     13.12 o
 -15   3   1       33.02       17.09     13.84 o
 -14   3   1      456.10      452.95     15.13 o
 -13   3   1      395.99      381.33     15.87 o
 -12   3   1       99.01      103.97     14.50 o
 -11   3   1        2.33        4.18      7.68 o
 -10   3   1      371.60      327.88     15.79 o
  -9   3   1     1725.36     1742.08     31.38 o
  -8   3   1      228.11      211.59     17.29 o
  -7   3   1     5835.33     5983.51     91.36 o
  -6   3   1     1647.62     1750.04     20.13 o
  -5   3   1     2361.51     2474.03     52.44 o
  -4   3   1      153.78      184.35     20.14 o
  -3   3   1     1320.73     1544.81     21.48 o
  -2   3   1      231.04      312.51      7.10 o
  -1   3   1     1467.17     1620.09     32.83 o
   0   3   1       52.69       76.56      2.53 o
   2   3   1     6391.05     6237.19     81.52 o
   3   3   1      603.20      532.02      7.84 o
   4   3   1     5037.91     5326.86     92.98 o
   5   3   1     1084.22      984.56     14.64 o
   6   3   1      548.20      517.53     10.09 o
   7   3   1      526.45      551.69      9.07 o
   8   3   1      180.19      179.39      5.02 o
   9   3   1      362.67      344.53      5.61 o
  10   3   1        4.95        7.89      4.62 o
  11   3   1      134.53      138.81      6.77 o
  12   3   1       47.69       28.43      8.49 o
  13   3   1      304.82      266.19     11.74 o
  14   3   1      464.58      425.08     13.93 o
  15   3   1        7.50       18.59      9.31 o
  16   3   1       73.43       87.66     10.59 o
  17   3   1       65.45       65.54      7.65 o
  18   3   1        5.89        3.78      8.13 o
 -19   4   1       23.53        9.84     14.85 o
 -18   4   1       52.57       53.94     14.56 o
 -17   4   1       90.69       60.05     15.51 o
 -16   4   1      151.95      154.45     14.24 o
 -15   4   1      160.88      125.08     12.78 o
 -14   4   1      151.86      120.35     19.78 o
 -13   4   1        3.34        2.43     10.11 o
 -12   4   1       35.95       29.24      9.24 o
 -11   4   1       15.56        8.09      6.00 o
 -10   4   1     3495.65     3655.65     54.51 o
  -9   4   1      335.72      261.60     10.72 o
  -8   4   1        9.31       13.36      3.83 o
  -7   4   1     6540.55     6609.44     62.30 o
  -6   4   1       12.18       10.91      7.77 o
  -5   4   1     8125.91     7797.09     73.16 o
  -4   4   1      160.59      130.50      4.21 o
  -3   4   1     3144.00     2810.18     52.87 o
  -2   4   1     1461.74     1544.31     14.84 o
  -1   4   1      170.84      172.48     15.28 o
   0   4   1     4485.46     4629.13     36.29 o
   1   4   1      835.84      804.17     15.62 o
   2   4   1    10011.55    10247.34    108.15 o
   3   4   1      642.27      612.45      5.38 o
   4   4   1       99.08       67.69      6.58 o
   5   4   1     6461.48     6756.12     28.73 o
   6   4   1     2000.14     1869.09     24.42 o
   7   4   1     2681.46     2803.39     57.80 o
   8   4   1     3069.62     2881.62     40.50 o
   9   4   1       48.77       34.17      4.97 o
  10   4   1     1578.79     1588.28     17.87 o
  11   4   1     1131.02     1084.61     21.45 o
  12   4   1      297.85      329.88     10.26 o
  13   4   1      621.09      659.48     15.57 o
  14   4   1      186.33      176.49     13.22 o
  15   4   1      170.77      171.79     11.10 o
  16   4   1      255.93      287.52     15.34 o
  17   4   1      166.43      157.81      9.67 o
  18   4   1      124.80      131.18     10.68 o
 -18   5   1      114.21       95.36     16.33 o
 -17   5   1      412.03      420.98     18.93 o
 -16   5   1      179.76      198.94     17.94 o
 -15   5   1     1596.35     1620.77     35.35 o
 -14   5   1     1046.86      989.00     26.55 o
 -13   5   1      998.98     1005.03     21.09 o
 -12   5   1      495.42      474.92     13.06 o
 -11   5   1       42.37       38.02      5.10 o
 -10   5   1     5812.83     5889.55     72.86 o
  -9   5   1     3070.22     3131.15     29.60 o
  -8   5   1     4347.40     4301.38     50.12 o
  -7   5   1     2987.27     3140.81     54.64 o
  -6   5   1     4734.53     4931.42     58.41 o
  -5   5   1     1992.69     1837.33     17.75 o
  -4   5   1     1175.32     1100.26     10.79 o
  -3   5   1    11346.02    11323.98    108.12 o
  -2   5   1     4184.53     4539.54     71.21 o
  -1   5   1     6507.06     6510.18     72.44 o
   0   5   1      337.95      304.52      3.58 o
   1   5   1     2420.45     2342.24     25.12 o
   2   5   1     7764.91     8213.99     79.29 o
   3   5   1     4423.40     4574.68     39.25 o
   4   5   1      125.14      121.62      3.81 o
   5   5   1     3421.40     3609.48     35.70 o
   6   5   1       43.08       31.84      7.79 o
   7   5   1     1873.21     1887.52     30.71 o
   8   5   1      466.83      482.76      6.67 o
   9   5   1       52.19       38.67      5.44 o
  10   5   1      330.81      360.96     10.15 o
  11   5   1      367.96      386.12     14.23 o
  12   5   1      566.90      521.98     15.70 o
  13   5   1      216.06      233.57     11.63 o
  14   5   1       33.99       31.71     10.01 o
  15   5   1        5.52        1.56     10.23 o
  16   5   1        0.10        4.58     11.12 o
  17   5   1       15.00       18.35      9.48 o
  18   5   1        4.82       12.94      9.99 o
 -18   6   1      129.84      156.05     18.05 o
 -17   6   1       30.15       29.32     16.22 o
 -16   6   1       78.66       77.49     27.87 o
 -15   6   1      147.13      153.83     10.80 o
 -14   6   1       23.13       29.77      9.26 o
 -13   6   1     1376.95     1383.54     31.42 o
 -12   6   1       46.64       45.27     10.38 o
 -11   6   1      251.69      236.57      8.48 o
 -10   6   1       41.73       99.83     14.91 o
  -9   6   1       48.70       51.16      6.10 o
  -8   6   1     1081.26     1030.80     28.85 o
  -7   6   1       19.64       13.53      3.97 o
  -6   6   1     1782.23     1919.65     20.41 o
  -5   6   1      319.91      227.67     12.29 o
  -4   6   1     2691.02     2827.44     34.82 o
  -3   6   1     2867.65     3221.06     17.83 o
  -2   6   1      244.20      237.81     12.33 o
  -1   6   1       40.91       29.76      3.80 o
   0   6   1      450.82      469.08      7.71 o
   1   6   1     3688.97     3950.99     30.93 o
   2   6   1        4.52        6.04      3.12 o
   3   6   1       28.31       31.96      8.32 o
   4   6   1     4165.30     4374.73     30.62 o
   5   6   1        7.94       31.15      5.60 o
   6   6   1     2015.56     2061.18     19.84 o
   7   6   1       15.26       12.41      5.00 o
   8   6   1      335.15      318.82     14.10 o
   9   6   1     1024.70     1052.71     12.80 o
  10   6   1       12.67       11.25      5.03 o
  11   6   1       55.69       62.50     10.52 o
  12   6   1     1847.59     1731.63     25.65 o
  13   6   1       54.94       50.25      8.40 o
  14   6   1        2.79        6.26      7.04 o
  15   6   1      365.07      343.30     12.29 o
  16   6   1        4.20       11.77      8.13 o
  17   6   1       15.88       12.67      8.79 o
  18   6   1        6.08       11.32     10.59 o
 -18   7   1      275.46      248.76     20.03 o
 -17   7   1       92.53      131.46     18.50 o
 -16   7   1        2.95       11.15     16.31 o
 -15   7   1     1021.52      938.92     29.14 o
 -14   7   1       95.41       64.01     19.77 o
 -13   7   1      292.88      272.43     11.43 o
 -12   7   1      512.09      515.83     13.16 o
 -11   7   1      431.26      430.30     11.97 o
 -10   7   1      106.82      101.60      5.43 o
  -9   7   1        4.88        5.77      5.91 o
  -8   7   1      562.67      537.60     10.35 o
  -7   7   1      141.27      126.51      7.87 o
  -6   7   1     1440.02     1518.84     14.26 o
  -5   7   1     2409.86     2516.82     26.86 o
  -4   7   1     2766.66     2638.89     70.92 o
  -3   7   1       30.16       59.53      6.06 o
  -2   7   1      310.90      239.14     12.25 o
  -1   7   1       87.84       72.97      5.20 o
   0   7   1     1991.36     2096.50     23.78 o
   1   7   1      355.44      285.92      7.54 o
   2   7   1      901.92      973.82     15.48 o
   3   7   1      809.69      833.56     20.89 o
   4   7   1     1407.24     1502.71     27.04 o
   5   7   1     2215.11     2237.25     26.85 o
   6   7   1        7.81       11.28      3.16 o
   7   7   1     1204.71     1232.10      7.74 o
   8   7   1      267.30      268.57      8.48 o
   9   7   1      299.26      285.83     10.51 o
  10   7   1      175.94      171.08      7.92 o
  11   7   1     1348.33     1338.10     21.67 o
  12   7   1      493.10      477.12     10.20 o
  13   7   1        4.05        4.56      7.71 o
  14   7   1      321.63      314.94     17.24 o
  15   7   1      187.87      169.99      9.68 o
  16   7   1        6.21       11.75      9.05 o
  17   7   1      104.56       92.88     10.03 o
 -17   8   1        0.32        0.38     11.86 o
 -16   8   1        0.17        1.24      9.21 o
 -15   8   1        7.17        8.58      8.88 o
 -14   8   1       39.50       38.33      9.01 o
 -13   8   1        6.46        4.18      8.41 o
 -12   8   1      697.25      681.48     16.52 o
 -11   8   1        4.10       10.79      7.78 o
 -10   8   1      112.43      127.49      9.34 o
  -9   8   1      739.85      756.07     16.16 o
  -8   8   1       90.27       61.67      7.40 o
  -7   8   1      952.61     1004.26     25.65 o
  -6   8   1      345.19      315.96     15.12 o
  -5   8   1      255.00      228.68     19.90 o
  -4   8   1      752.49      731.45     12.63 o
  -3   8   1      613.43      608.53     17.90 o
  -2   8   1     6658.98     6711.33     80.63 o
  -1   8   1       24.59       55.78      5.16 o
   0   8   1     1726.37     1701.03     30.03 o
   1   8   1     1347.06     1341.69     18.75 o
   2   8   1      233.22      183.74      5.35 o
   3   8   1     4259.13     4634.67     51.62 o
   4   8   1     4801.60     4643.52     50.28 o
   5   8   1      318.18      294.00     12.69 o
   6   8   1     1013.85      914.88     17.62 o
   7   8   1     1706.70     1657.27     28.45 o
   8   8   1      340.54      329.46      9.01 o
   9   8   1     2455.27     2447.34     26.09 o
  10   8   1     1247.03     1216.04     23.46 o
  11   8   1      797.48      791.15     17.00 o
  12   8   1      102.85      114.17      9.46 o
  13   8   1      543.97      530.00     13.60 o
  14   8   1      570.13      536.62     17.30 o
  15   8   1      374.48      371.17     12.21 o
  16   8   1      434.94      461.80     13.36 o
  17   8   1      141.91      135.52     11.47 o
 -17   9   1       95.07       70.05     13.34 o
 -16   9   1        2.27        9.39     10.92 o
 -15   9   1       74.92       89.25     11.36 o
 -14   9   1      149.71      133.80     11.25 o
 -13   9   1      145.50      168.39     19.31 o
 -12   9   1       42.26       31.19     11.79 o
 -11   9   1      914.98      896.21     20.88 o
 -10   9   1      589.43      620.64     18.79 o
  -9   9   1       72.48       77.87      8.92 o
  -8   9   1     1109.28     1149.29     24.41 o
  -7   9   1      130.95      132.53     10.22 o
  -6   9   1      266.46      239.46      6.28 o
  -5   9   1      419.76      475.96     13.93 o
  -4   9   1      266.89      238.40     11.08 o
  -3   9   1        9.66        9.74      6.38 o
  -2   9   1     2197.96     2410.79     23.25 o
  -1   9   1      495.28      519.29     14.34 o
   0   9   1        3.83        5.50      6.24 o
   1   9   1      659.62      742.65     15.30 o
   2   9   1       20.65       22.78      4.93 o
   3   9   1        5.57        9.16      5.59 o
   4   9   1      115.59      121.19     10.13 o
   5   9   1      490.52      528.48     13.26 o
   6   9   1      363.68      380.81     13.98 o
   7   9   1       12.08        9.87      3.18 o
   8   9   1        1.58        1.28      7.54 o
   9   9   1      683.74      691.43     10.56 o
  10   9   1       10.14       12.78      8.34 o
  11   9   1        1.23        4.22      8.91 o
  12   9   1      106.79      129.05      9.94 o
  13   9   1      124.41       98.99     12.43 o
  14   9   1      120.52      112.39     11.71 o
  15   9   1      242.78      292.68     12.98 o
  16   9   1        2.66        4.50     12.19 o
 -16  10   1       43.26       32.65     14.38 o
 -15  10   1      186.37      192.54     15.24 o
 -14  10   1      109.34      101.71     14.19 o
 -13  10   1      319.84      268.70     14.39 o
 -12  10   1      298.82      338.48     13.73 o
 -11  10   1       11.23        4.95     10.64 o
 -10  10   1      162.03      138.41     10.82 o
  -9  10   1      310.39      279.95     10.96 o
  -8  10   1      372.04      356.70     13.27 o
  -7  10   1      411.93      403.52     18.05 o
  -6  10   1      218.35      218.48     10.10 o
  -5  10   1        5.76        2.48      7.06 o
  -4  10   1      816.51      766.82     16.79 o
  -3  10   1      333.42      304.33      8.40 o
  -2  10   1      271.21      305.65      8.99 o
  -1  10   1      189.68      164.14      8.56 o
   0  10   1       16.40       20.54      6.55 o
   1  10   1       54.35       36.20      6.24 o
   2  10   1      255.01      292.00     10.87 o
   3  10   1      596.19      623.97     13.69 o
   4  10   1        3.98        5.00      6.56 o
   5  10   1      667.46      655.33      9.60 o
   6  10   1      155.58      147.71     12.72 o
   7  10   1      131.13      137.55     12.23 o
   8  10   1      591.49      610.60     19.64 o
   9  10   1        6.18        8.80      8.69 o
  10  10   1       24.55       29.14      9.20 o
  11  10   1        3.51        5.28     10.38 o
  12  10   1       79.03       81.61     12.22 o
  13  10   1       36.25       31.27     12.02 o
  14  10   1      102.45      115.73     13.65 o
  15  10   1        6.92       12.42     12.83 o
  16  10   1       15.80       17.34     13.17 o
 -15  11   1      143.61      143.12     16.81 o
 -14  11   1      271.96      295.41     21.26 o
 -13  11   1      146.42      139.89     16.45 o
 -12  11   1      216.19      202.94     17.72 o
 -11  11   1      398.15      406.03     20.12 o
 -10  11   1      558.73      553.26     18.80 o
  -9  11   1      156.42      144.43     14.84 o
  -8  11   1      873.34      853.88     22.56 o
  -7  11   1      492.80      457.95     20.35 o
  -6  11   1       17.53       21.10      8.75 o
  -5  11   1     1693.22     1695.86     33.36 o
  -4  11   1       38.15       54.76      9.21 o
  -3  11   1      184.61      175.73      8.75 o
  -2  11   1     3545.00     3721.88     46.06 o
  -1  11   1        8.40       12.32      6.96 o
   0  11   1      882.82      952.16     21.93 o
   1  11   1      873.06      845.73     18.38 o
   2  11   1      106.99      112.44      9.60 o
   3  11   1      271.45      295.14     10.28 o
   4  11   1       32.18       30.02      7.76 o
   5  11   1      361.04      378.00     12.50 o
   6  11   1      260.09      252.72     11.33 o
   7  11   1      221.38      214.54     14.54 o
   8  11   1       86.75      120.00     11.04 o
   9  11   1      245.66      233.21     12.48 o
  10  11   1       30.34       41.28     13.31 o
  11  11   1       17.00       19.71     12.64 o
  12  11   1        6.77        6.50     13.11 o
  13  11   1       45.90       57.25     13.78 o
  14  11   1       65.91       48.53     14.01 o
  15  11   1        3.84        0.35     13.93 o
 -15  12   1       27.93       32.24     14.40 o
 -14  12   1       32.24       15.12     17.25 o
 -13  12   1      170.90      198.28     19.03 o
 -12  12   1       75.33       60.94     16.10 o
 -11  12   1      116.95       98.71     16.89 o
 -10  12   1       11.98        9.55     12.37 o
  -9  12   1       45.75       37.20     12.98 o
  -8  12   1      259.10      254.90     17.37 o
  -7  12   1       79.51       46.74     12.51 o
  -6  12   1      138.99      140.10     13.44 o
  -5  12   1        1.26        1.42     10.00 o
  -4  12   1      118.92      107.05     10.12 o
  -3  12   1      316.53      342.35     12.20 o
  -2  12   1      389.38      436.58     14.15 o
  -1  12   1      481.54      465.25     20.64 o
   0  12   1      941.78      971.32     18.53 o
   1  12   1      685.12      753.46     26.65 o
   2  12   1       46.92       68.32     11.35 o
   3  12   1      214.01      258.53     14.43 o
   4  12   1       71.96       71.50     14.27 o
   5  12   1       23.07       16.17     10.20 o
   6  12   1      305.38      315.71     15.08 o
   7  12   1      301.61      323.14     15.10 o
   8  12   1      145.30      160.57     14.11 o
   9  12   1       23.39       20.93     12.11 o
  10  12   1      311.44      304.25     15.40 o
  11  12   1      345.34      396.67     18.50 o
  12  12   1      106.82      108.61     16.61 o
  13  12   1      233.26      272.65     17.13 o
  14  12   1        2.30        8.91     17.81 o
 -14  13   1        0.06       11.49     15.38 o
 -13  13   1        0.16       12.80     15.34 o
 -12  13   1        5.74       16.34     17.93 o
 -11  13   1      137.65      103.57     19.56 o
 -10  13   1        2.48        9.25     14.44 o
  -9  13   1      109.08      107.79     14.60 o
  -8  13   1        2.41        8.83     13.88 o
  -7  13   1      228.32      210.55     15.03 o
  -6  13   1       62.71       83.48     14.53 o
  -5  13   1       17.22        7.29     11.78 o
  -4  13   1       45.80       37.65     13.09 o
  -3  13   1       73.47       62.28     11.53 o
  -2  13   1        5.15        6.68     10.32 o
  -1  13   1      148.64      198.71     23.71 o
   0  13   1     1178.32     1126.53     33.20 o
   1  13   1        4.37       20.62     14.32 o
   2  13   1       64.93       70.71     11.07 o
   3  13   1      153.32      144.55     13.27 o
   4  13   1        1.00        9.61     11.08 o
   5  13   1        3.60        3.43     13.03 o
   6  13   1      736.70      702.64     24.99 o
   7  13   1       37.66       65.14     19.90 o
   8  13   1       12.19       22.70     14.40 o
   9  13   1      319.95      269.45     17.88 o
  10  13   1       94.20       83.82     18.22 o
  11  13   1       78.26       80.42     18.54 o
  12  13   1       13.11       17.03     18.30 o
  13  13   1      152.30      167.14     20.35 o
 -13  14   1        2.37       10.65     16.76 o
 -12  14   1       48.23       40.13     16.99 o
 -11  14   1      118.23      142.87     17.12 o
 -10  14   1        4.06        6.30     16.29 o
  -9  14   1        5.20       12.35     14.01 o
  -8  14   1      500.63      536.10     18.48 o
  -7  14   1       76.46       93.41     14.16 o
  -6  14   1       86.42      120.70     14.93 o
  -5  14   1       41.99       43.91     15.18 o
  -4  14   1       84.72       40.96     17.15 o
  -3  14   1       28.40       19.05     14.57 o
  -2  14   1      110.77      125.98     16.50 o
  -1  14   1      585.94      584.98     32.00 o
   0  14   1       61.71       40.97     17.25 o
   1  14   1      124.57      144.48     19.29 o
   2  14   1        4.91        6.69     17.03 o
   3  14   1     1051.30     1049.57     34.88 o
   4  14   1      383.01      391.78     30.66 o
   5  14   1      306.71      322.95     23.19 o
   6  14   1      376.29      372.51     18.13 o
   7  14   1       54.77       57.22     16.18 o
   8  14   1      229.54      249.10     18.12 o
   9  14   1       12.25        7.99     15.98 o
  10  14   1      161.93      180.41     22.30 o
  11  14   1       81.61      108.30     20.27 o
  12  14   1      183.38      193.17     23.51 o
 -11  15   1        3.79        8.82     17.63 o
 -10  15   1      156.32      187.16     19.67 o
  -9  15   1       52.74       41.94     15.64 o
  -8  15   1        1.71        3.02     17.04 o
  -7  15   1      504.61      544.32     33.92 o
  -6  15   1       11.97       18.74     19.20 o
  -5  15   1      205.39      226.06     21.86 o
  -4  15   1       87.13       77.20     19.25 o
  -3  15   1       85.81      102.53     17.72 o
  -2  15   1       21.42       28.17     15.48 o
  -1  15   1       36.19       64.00     15.87 o
   0  15   1      607.88      651.89     21.21 o
   1  15   1      249.62      223.42     21.31 o
   2  15   1       16.28        9.66     18.22 o
   3  15   1       81.58      130.49     27.59 o
   4  15   1       81.60      110.34     24.62 o
   5  15   1        5.38        8.56     22.12 o
   6  15   1       29.74       20.83     25.42 o
   7  15   1      152.96      157.88     25.91 o
   8  15   1       84.18       98.87     25.68 o
   9  15   1       19.88        1.31     25.98 o
  10  15   1        8.92        1.51     24.70 o
  11  15   1        5.45       13.06     26.52 o
 -10  16   1        0.58        6.20     28.86 o
  -9  16   1       93.93      163.90     39.44 o
  -8  16   1        6.24        8.87     21.67 o
  -7  16   1        6.23       15.39     22.44 o
  -6  16   1        7.61        4.61     21.63 o
  -5  16   1       53.81       35.14     21.63 o
  -4  16   1        7.28       21.37     20.69 o
  -3  16   1       38.01       39.87     30.86 o
  -2  16   1      114.20      111.40     17.46 o
  -1  16   1        2.65        2.36     17.26 o
   0  16   1      154.66      175.55     28.53 o
   1  16   1       57.28       53.20     17.45 o
   2  16   1       32.57       52.14     21.11 o
   3  16   1       71.70       96.03     26.23 o
   4  16   1       49.53       23.96     26.02 o
   5  16   1       60.75       64.90     31.65 o
   6  16   1        0.05        0.36     23.59 o
   7  16   1        7.74       44.69     43.50 o
   8  16   1        0.03       32.43     27.95 o
   9  16   1        8.91        1.43     42.69 o
  -8  17   1        4.58       11.99     23.13 o
  -7  17   1       77.65       86.77     23.30 o
  -6  17   1        1.37        1.17     22.03 o
  -5  17   1       64.45       55.55     23.10 o
  -4  17   1       74.71       61.16     22.45 o
  -3  17   1       76.40       92.16     23.98 o
  -2  17   1        0.24        4.90     20.71 o
  -1  17   1       23.52       27.69     18.57 o
   0  17   1       19.79       15.76     18.32 o
   1  17   1       25.70       31.33     18.21 o
   2  17   1        2.65       18.15     21.21 o
   3  17   1       46.58       35.23     22.07 o
   4  17   1        6.17       12.10     26.02 o
   5  17   1      119.97       76.75     42.63 o
   6  17   1       27.58       15.09     29.11 o
   7  17   1       42.60       52.17     30.08 o
  -5  18   1       78.59      102.17     26.10 o
  -4  18   1       38.49       29.53     26.47 o
  -3  18   1       35.56       28.32     24.54 o
  -2  18   1      171.62      190.46     42.01 o
  -1  18   1       57.94       78.35     24.61 o
   0  18   1      115.20       83.50     20.69 o
   1  18   1       24.34       42.51     23.56 o
   2  18   1        2.05        6.71     23.13 o
   3  18   1      171.41      207.54     33.27 o
   4  18   1       26.16        7.25     24.75 o
   5  18   1       22.30       49.06     24.63 o
 -19   0   2       97.18      103.90     18.46 o
 -18   0   2      326.43      333.98     25.54 o
 -17   0   2      118.47      106.29     16.55 o
 -16   0   2      382.60      320.76     16.67 o
 -15   0   2      577.08      594.85     23.22 o
 -14   0   2       72.07       85.57     11.49 o
 -13   0   2      234.04      189.71     23.88 o
 -12   0   2     1172.71     1187.13     56.86 o
 -11   0   2       87.27       95.93      9.11 o
 -10   0   2      541.65      560.91     13.52 o
  -9   0   2       33.33       18.04     11.55 o
  -8   0   2      244.63      323.49     22.50 o
  -7   0   2     1866.19     2079.80     23.40 o
  -6   0   2      843.71      934.73     32.61 o
  -5   0   2      872.59      907.38    170.35 o
  -4   0   2       28.00       32.78      2.79 o
  -3   0   2       72.65       55.72     12.41 o
  -2   0   2    10362.78     9766.74     16.23 o
  -1   0   2     4572.69     3881.66     50.39 o
   0   0   2      735.51      704.55     10.57 o
   1   0   2    12914.17    12058.32     50.57 o
   2   0   2    23873.23    23943.95    187.46 o
   3   0   2     3100.20     3064.40     30.04 o
   4   0   2       24.01       31.53      4.82 o
   5   0   2     1215.36     1226.29     17.44 o
   6   0   2     2826.93     2746.21     56.23 o
   7   0   2      531.10      499.71     11.07 o
   8   0   2      493.36      534.31     16.13 o
   9   0   2     1572.49     1714.04     22.22 o
  10   0   2      129.12      137.66     12.23 o
  11   0   2      124.97      133.96      8.95 o
  12   0   2     1142.21     1105.93     32.04 o
  13   0   2     2488.75     2453.91     43.05 o
  14   0   2        4.01        6.40     10.02 o
  15   0   2        9.76       16.20     10.68 o
  16   0   2       99.54      104.00     12.46 o
  17   0   2       26.49       44.15     12.89 o
  18   0   2      279.64      242.56     17.47 o
 -19   1   2       43.03       39.74     15.82 o
 -18   1   2       40.94       37.40     10.18 o
 -17   1   2      122.04       99.51     10.44 o
 -16   1   2       20.60       22.48      9.21 o
 -15   1   2      132.00      155.89     16.02 o
 -14   1   2       61.66       66.42     10.09 o
 -13   1   2     1167.74     1066.08     28.34 o
 -12   1   2      493.93      483.80     29.83 o
 -11   1   2      407.21      386.14     31.56 o
 -10   1   2      781.60      738.94     35.37 o
  -9   1   2     1319.77     1276.15     25.43 o
  -8   1   2     1613.55     1836.43     35.93 o
  -7   1   2     1539.38     1654.73     29.37 o
  -6   1   2     3489.16     3455.50     21.41 o
  -5   1   2      116.20      121.94      6.38 o
  -4   1   2    10090.47    10438.32    307.82 o
  -3   1   2      816.81     1066.88     85.64 o
  -2   1   2    17478.84    17028.92     86.34 o
  -1   1   2     2261.98     1954.46     10.73 o
   0   1   2      886.93      697.64      4.16 o
   1   1   2      710.32      650.89      7.72 o
   2   1   2     3995.62     4039.00    102.81 o
   3   1   2    16023.92    15943.79    235.55 o
   4   1   2      398.33      413.77      7.99 o
   5   1   2     5365.95     5365.52     36.95 o
   6   1   2     3038.11     3068.98     44.96 o
   7   1   2      563.35      535.94     10.01 o
   8   1   2      132.96      112.11      4.20 o
   9   1   2     1822.36     1870.92     26.24 o
  10   1   2     1143.13     1160.66     17.82 o
  11   1   2      174.18      166.52      6.96 o
  12   1   2      139.29      152.58     11.37 o
  13   1   2      227.68      214.52      9.41 o
  14   1   2      618.76      650.79     14.87 o
  15   1   2       56.58       66.57      8.19 o
  16   1   2        5.07        4.33      8.14 o
  17   1   2       39.76       49.04      8.98 o
  18   1   2       14.74       19.31      9.41 o
 -19   2   2       19.07       24.02     12.06 o
 -18   2   2       37.76       25.94     11.44 o
 -17   2   2        1.17        3.68     10.44 o
 -16   2   2        0.58        1.05      9.62 o
 -15   2   2        4.56       18.27      9.89 o
 -14   2   2       27.18       16.61      8.11 o
 -13   2   2      442.89      403.87     10.57 o
 -12   2   2       22.10        5.67      6.94 o
 -11   2   2      163.32      208.22     14.91 o
 -10   2   2      244.20      287.44     16.24 o
  -9   2   2       84.00       59.79     10.79 o
  -8   2   2      162.41       65.35      5.43 o
  -7   2   2       33.98       21.68      3.19 o
  -6   2   2      136.66      177.71     16.73 o
  -5   2   2       20.32       13.40     11.69 o
  -4   2   2     1351.45     1049.80     12.85 o
  -3   2   2       13.03        2.38     47.84 o
  -2   2   2     7833.94     8295.55    155.09 o
  -1   2   2      257.18      287.79     11.50 o
   0   2   2    11923.55    11670.90    193.81 o
   1   2   2     1469.22     1977.98     86.03 o
   2   2   2     1252.45     1313.05      7.63 o
   3   2   2     4988.06     5144.07     57.16 o
   4   2   2      954.23     1104.76     16.82 o
   5   2   2      406.35      527.90      8.61 o
   6   2   2      964.89      876.48      8.84 o
   7   2   2      609.50      533.74      7.42 o
   8   2   2      146.26      112.98      5.55 o
   9   2   2      281.47      300.87      8.94 o
  10   2   2      667.64      633.44      9.89 o
  11   2   2      108.95      116.92      6.66 o
  12   2   2      432.34      493.72     11.52 o
  13   2   2      259.12      219.91     11.69 o
  14   2   2      151.60      121.18      7.94 o
  15   2   2       28.65       32.45      7.75 o
  16   2   2       33.27       35.75      8.64 o
  17   2   2        2.28        1.86      8.74 o
  18   2   2        2.50        9.03      9.45 o
 -19   3   2      161.33      144.85     15.35 o
 -18   3   2      121.49      110.58     13.47 o
 -17   3   2      140.27      166.36     13.03 o
 -16   3   2      343.55      384.67     12.99 o
 -15   3   2      399.22      380.89     17.37 o
 -14   3   2      325.01      272.54     16.97 o
 -13   3   2      940.10      960.04     24.47 o
 -12   3   2     1860.35     1774.81     34.97 o
 -11   3   2     1256.90     1232.88     19.11 o
 -10   3   2     6236.07     6162.17     91.21 o
  -9   3   2      570.55      572.31     12.25 o
  -8   3   2     3681.15     3531.31     53.34 o
  -7   3   2     9821.38     9911.93    205.03 o
  -6   3   2     5255.27     5020.42     60.10 o
  -5   3   2    11247.91    10963.92    148.34 o
  -4   3   2     4770.87     5067.52     13.59 o
  -3   3   2    12002.14    12005.49     63.85 o
  -2   3   2     2640.19     2682.22     61.73 o
  -1   3   2     6312.51     6419.20    102.48 o
   0   3   2     5106.41     4817.10    115.86 o
   1   3   2    43015.90    42579.98    232.98 o
   2   3   2    16378.67    16626.38    114.83 o
   3   3   2     6149.70     6320.81     56.01 o
   4   3   2     4514.84     4288.62     38.29 o
   5   3   2     9190.00     9642.98    154.40 o
   6   3   2     7019.59     6939.06     63.46 o
   7   3   2     2739.00     2728.95     36.56 o
   8   3   2     4159.77     4273.09     38.20 o
   9   3   2     1515.37     1410.82     11.06 o
  10   3   2     2716.73     2923.20     36.16 o
  11   3   2      824.73      744.60     12.78 o
  12   3   2      842.65      786.68     19.52 o
  13   3   2      979.07      997.03     22.51 o
  14   3   2     1097.20     1061.24     15.67 o
  15   3   2      224.21      248.38      9.03 o
  16   3   2      261.76      256.57     10.15 o
  17   3   2      279.56      263.88     11.17 o
  18   3   2       34.25       47.70      9.79 o
 -19   4   2       45.24       60.38     15.00 o
 -18   4   2       95.28       54.85     14.31 o
 -17   4   2      228.90      224.00     14.62 o
 -16   4   2       63.60       64.36     13.14 o
 -15   4   2      622.37      627.82     22.90 o
 -14   4   2       47.58       51.21     13.57 o
 -13   4   2       13.79       23.66      9.93 o
 -12   4   2     1155.73     1063.02     20.35 o
 -11   4   2      389.76      419.13     14.32 o
 -10   4   2      876.30      919.11     14.86 o
  -9   4   2      598.70      609.82     21.08 o
  -8   4   2     1371.68     1281.69     30.46 o
  -7   4   2      579.94      558.94     12.05 o
  -6   4   2     4727.49     4830.59     35.47 o
  -5   4   2       17.18       13.48      8.69 o
  -4   4   2       59.27       44.55      5.66 o
  -3   4   2     1637.05     1749.79     40.13 o
  -2   4   2     2412.58     2601.60     20.48 o
  -1   4   2      122.82       86.96      2.54 o
   0   4   2     3076.71     3321.89     82.18 o
   1   4   2     1436.55     1630.74     22.23 o
   2   4   2     2284.37     2234.00     38.58 o
   3   4   2        1.71        1.37      5.64 o
   4   4   2      855.75      909.23     14.80 o
   5   4   2      157.05      156.51     17.57 o
   6   4   2     6503.76     7199.02     77.78 o
   7   4   2      195.66      203.13     12.16 o
   8   4   2     1760.03     1855.12     24.67 o
   9   4   2      633.77      595.32      8.20 o
  10   4   2      198.37      196.17      9.44 o
  11   4   2     1945.53     1923.22     23.93 o
  12   4   2        6.73       10.51      6.18 o
  13   4   2      517.55      521.80     13.82 o
  14   4   2      232.66      227.71      9.87 o
  15   4   2      167.48      151.57      9.85 o
  16   4   2      264.36      268.65     10.05 o
  17   4   2      149.85      132.64      9.83 o
  18   4   2       47.43       47.44      9.99 o
 -19   5   2      125.38      139.80     20.97 o
 -18   5   2       91.57       89.44     15.48 o
 -17   5   2       22.54       22.95     14.92 o
 -16   5   2      145.90      145.79     15.12 o
 -15   5   2        3.54       16.48     13.12 o
 -14   5   2      107.93       86.39     25.36 o
 -13   5   2       32.74       42.29     11.18 o
 -12   5   2       76.21       65.14      8.31 o
 -11   5   2     1302.27     1254.52     18.30 o
 -10   5   2      411.49      460.28     19.32 o
  -9   5   2        8.25        6.79      5.85 o
  -8   5   2      676.55      656.85     16.95 o
  -7   5   2      466.13      530.02      6.45 o
  -6   5   2       10.30        9.71      5.98 o
  -5   5   2     2222.92     2503.98     70.48 o
  -4   5   2       13.78       17.11      4.47 o
  -2   5   2      526.88      568.92      7.30 o
  -1   5   2     1415.61     1490.48      8.97 o
   0   5   2       12.11       16.21      3.20 o
   1   5   2      118.32      124.59      9.37 o
   2   5   2     7914.50     8140.13    125.37 o
   3   5   2     1575.41     1805.09     24.38 o
   4   5   2     3549.50     3332.03     24.88 o
   5   5   2     2662.71     2917.70     39.54 o
   6   5   2       11.99        7.26      9.11 o
   7   5   2      391.31      412.42      9.80 o
   8   5   2       11.54       21.35      4.92 o
   9   5   2       23.01       23.70      4.92 o
  10   5   2      414.80      407.60     10.24 o
  11   5   2      891.95      835.37     10.28 o
  12   5   2        4.32        7.33      6.91 o
  13   5   2      383.62      400.58      9.68 o
  14   5   2      114.27       98.02      8.77 o
  15   5   2       40.50       39.19      8.96 o
  16   5   2      173.71      198.66     10.13 o
  17   5   2       48.50       45.74      9.70 o
  18   5   2       90.81       73.82     10.25 o
 -18   6   2      113.13      129.30     18.25 o
 -17   6   2       99.74      111.36     16.18 o
 -16   6   2       61.87       74.82     15.11 o
 -15   6   2      286.90      287.83     15.98 o
 -14   6   2       14.37       22.92     13.17 o
 -13   6   2       32.09       32.97     13.24 o
 -12   6   2        3.64       12.69     11.38 o
 -11   6   2      647.45      632.22     20.93 o
 -10   6   2      145.87      154.19      8.61 o
  -9   6   2      223.80      208.75     11.96 o
  -8   6   2       53.80       77.10      7.24 o
  -7   6   2      136.89      154.26      6.03 o
  -6   6   2      722.47      762.98     23.60 o
  -5   6   2      313.16      284.81      8.73 o
  -4   6   2     1042.13     1136.24     11.37 o
  -3   6   2      194.20      225.82      4.70 o
  -2   6   2     3081.80     3439.00     66.31 o
  -1   6   2      534.73      555.26     13.08 o
   0   6   2      768.93      846.69     28.84 o
   1   6   2     5079.75     5489.28     47.05 o
   2   6   2     6890.15     7404.69     59.03 o
   3   6   2     1204.16     1298.93     30.48 o
   4   6   2      208.03      216.80      5.71 o
   5   6   2       31.06       35.53      4.36 o
   6   6   2      647.99      756.65     10.75 o
   7   6   2      161.74      160.33     11.77 o
   8   6   2      629.80      712.03     12.36 o
   9   6   2       18.59       20.07      5.82 o
  10   6   2      288.11      288.14     11.85 o
  11   6   2        1.52        7.44      7.09 o
  12   6   2      138.92      155.53      8.38 o
  13   6   2       39.22       51.32      8.77 o
  14   6   2      164.46      159.58     10.39 o
  15   6   2        3.90        9.20      9.12 o
  16   6   2      103.86      121.49     10.58 o
  17   6   2      118.33      107.26     10.70 o
 -18   7   2       10.82       24.90     21.55 o
 -17   7   2      178.33      198.72     19.10 o
 -16   7   2       10.87       12.77     15.53 o
 -15   7   2      103.26      105.04     12.64 o
 -14   7   2      296.29      284.45     11.64 o
 -13   7   2       60.97       96.68     13.91 o
 -12   7   2     1996.73     1987.58     37.54 o
 -11   7   2      210.69      209.00     13.10 o
 -10   7   2      494.53      519.84     11.60 o
  -9   7   2      748.91      761.90     16.42 o
  -8   7   2     1222.12     1315.25     16.61 o
  -7   7   2     2535.94     2581.13     33.26 o
  -6   7   2       25.49       25.27      5.87 o
  -5   7   2     5327.99     5390.36     64.82 o
  -4   7   2     1614.96     1642.16     33.36 o
  -3   7   2     1410.70     1558.12     24.27 o
  -2   7   2     4196.52     4185.25     26.57 o
  -1   7   2     1504.35     1439.96     11.42 o
   0   7   2     1524.16     1452.42     11.72 o
   1   7   2     4329.51     4210.48     75.90 o
   2   7   2     1761.13     1563.00     25.18 o
   3   7   2     4034.87     4487.78     46.23 o
   4   7   2      284.77      284.04      7.75 o
   5   7   2      804.92      760.33     15.39 o
   6   7   2     1804.38     1864.01     19.27 o
   7   7   2      699.52      709.97     12.17 o
   8   7   2     1963.00     1970.13     35.95 o
   9   7   2     1003.54     1074.50     21.10 o
  10   7   2      264.01      298.91      8.29 o
  11   7   2       73.75       64.82      8.20 o
  12   7   2      166.55      182.48      8.51 o
  13   7   2      159.80      163.21      9.70 o
  14   7   2      406.78      409.59     12.92 o
  15   7   2       48.77       39.47      9.98 o
  16   7   2        5.48        8.49     10.11 o
  17   7   2        7.33       11.37     10.56 o
 -17   8   2       32.16       25.38     18.19 o
 -16   8   2        8.26       22.89     11.59 o
 -15   8   2      268.32      254.64     19.06 o
 -14   8   2        2.53        4.18      8.71 o
 -13   8   2      366.69      358.20     13.51 o
 -12   8   2      330.83      330.30     13.13 o
 -11   8   2      220.05      193.79     10.52 o
 -10   8   2      239.86      237.04      8.48 o
  -9   8   2      113.93       97.20      7.90 o
  -8   8   2      515.93      472.92     13.64 o
  -7   8   2      115.18      114.50      7.23 o
  -6   8   2       18.96       25.87      4.99 o
  -5   8   2      182.78      181.76      7.66 o
  -4   8   2      571.59      496.26     13.97 o
  -3   8   2      581.83      646.03     23.85 o
  -2   8   2     2498.98     2700.39     27.02 o
  -1   8   2      347.04      381.20      9.62 o
   0   8   2        7.33        8.96      5.43 o
   1   8   2        1.85        8.45      7.20 o
   2   8   2      579.04      665.97     15.42 o
   3   8   2      309.39      353.75     10.56 o
   4   8   2       78.11       62.47     10.30 o
   5   8   2      413.28      416.92      8.86 o
   6   8   2      969.41      984.58     11.41 o
   7   8   2        5.23        6.02      3.03 o
   8   8   2      906.09      882.62     15.30 o
   9   8   2        6.41       29.88      7.62 o
  10   8   2       87.59       89.01      8.51 o
  11   8   2       39.75       39.35      8.99 o
  12   8   2      343.77      369.64     12.24 o
  13   8   2      470.85      396.69     11.24 o
  14   8   2        4.83        8.98      9.92 o
  15   8   2      139.26      142.38     11.01 o
  16   8   2        1.44        9.16     11.35 o
 -17   9   2      206.06      189.87     12.52 o
 -16   9   2      134.51      137.40      9.85 o
 -15   9   2      230.85      212.22     10.75 o
 -14   9   2      579.20      571.49     27.21 o
 -13   9   2       77.64       85.58      9.73 o
 -12   9   2      756.82      758.13     24.54 o
 -11   9   2      360.82      360.86     11.82 o
 -10   9   2       99.70      101.88     14.23 o
  -9   9   2     2232.35     2178.17     35.71 o
  -8   9   2      294.62      304.60     11.52 o
  -7   9   2     2634.92     2663.68     40.74 o
  -6   9   2      131.69      118.72      7.23 o
  -5   9   2     1396.57     1422.51     18.92 o
  -4   9   2     2433.47     2592.61     31.28 o
  -3   9   2      691.49      686.16     14.44 o
  -2   9   2     1719.49     1683.47     23.12 o
  -1   9   2      659.15      566.68     15.35 o
   0   9   2     3043.37     2920.01     38.19 o
   1   9   2       63.39       52.18      5.81 o
   2   9   2     2893.26     2892.58     22.27 o
   3   9   2     1026.32     1013.57     15.46 o
   4   9   2     2048.56     2090.45     32.25 o
   5   9   2     1715.14     1688.06     33.61 o
   6   9   2      629.10      597.79     17.53 o
   7   9   2      426.95      457.95      8.99 o
   8   9   2     1448.38     1370.80     18.69 o
   9   9   2      600.93      616.15     12.70 o
  10   9   2       64.98       81.33      8.86 o
  11   9   2     1222.68     1156.33     26.73 o
  12   9   2      287.95      261.34     14.63 o
  13   9   2      453.74      421.51     15.61 o
  14   9   2      219.73      246.60     14.06 o
  15   9   2      261.46      272.34     14.69 o
  16   9   2      140.22      136.01     14.23 o
 -16  10   2       97.13      121.00     20.59 o
 -15  10   2      309.12      311.86     14.27 o
 -14  10   2       42.25       43.59     11.88 o
 -13  10   2      392.87      340.55     12.08 o
 -12  10   2       87.86      119.50     11.82 o
 -11  10   2      268.74      267.98     10.79 o
 -10  10   2      983.35     1020.33     25.73 o
  -9  10   2      450.45      424.87     12.24 o
  -8  10   2      677.05      680.37     14.20 o
  -7  10   2      598.86      513.15     14.58 o
  -6  10   2      408.47      407.61     11.60 o
  -5  10   2     1562.81     1490.72     20.63 o
  -4  10   2      322.49      347.06      8.38 o
  -3  10   2      440.93      493.53     10.29 o
  -2  10   2      165.27      169.41     10.18 o
  -1  10   2      256.13      279.52     10.38 o
   0  10   2      827.58      865.23     18.69 o
   1  10   2      351.34      400.07     12.54 o
   2  10   2       24.60       15.97      7.64 o
   3  10   2        4.87        5.04      6.79 o
   4  10   2      223.54      238.93      8.63 o
   5  10   2      486.59      473.30     10.88 o
   6  10   2       44.61       47.63      7.64 o
   7  10   2      494.70      484.92     16.22 o
   8  10   2      360.08      355.19     10.65 o
   9  10   2        4.67        8.67      9.41 o
  10  10   2      377.61      401.81     12.65 o
  11  10   2       64.59       65.08     12.34 o
  12  10   2      359.03      353.02     16.21 o
  13  10   2       70.85       69.31     18.71 o
  14  10   2      262.99      266.74     16.42 o
  15  10   2       94.34      121.52     14.83 o
 -16  11   2       38.35       28.92     13.12 o
 -15  11   2      178.62      185.66     14.59 o
 -14  11   2        1.07        5.29     12.90 o
 -13  11   2      216.44      171.07     13.76 o
 -12  11   2      139.00      141.82     13.55 o
 -11  11   2        0.95        0.48     11.91 o
 -10  11   2        5.07        2.72     10.91 o
  -9  11   2      238.83      227.63     13.27 o
  -8  11   2        0.14        3.71     10.37 o
  -7  11   2       67.57       77.03     10.92 o
  -6  11   2      821.02      791.15     14.74 o
  -5  11   2     1068.83     1121.15     20.49 o
  -4  11   2      472.98      486.38     13.57 o
  -3  11   2       44.81       55.03     12.53 o
  -2  11   2      485.68      498.14     11.44 o
  -1  11   2        2.97        9.19      7.71 o
   0  11   2        3.64        1.10      7.43 o
   1  11   2       13.80       12.03      6.83 o
   2  11   2      286.72      360.86     16.58 o
   3  11   2      403.30      363.67     16.62 o
   4  11   2       38.34       31.88      8.61 o
   5  11   2       31.98       36.57      9.77 o
   6  11   2       42.76       55.00      9.98 o
   7  11   2       51.80       52.97     11.25 o
   8  11   2       47.92       28.83     11.24 o
   9  11   2       80.56       91.26     11.69 o
  10  11   2        9.20        9.58     11.27 o
  11  11   2       71.44       64.59     16.91 o
  12  11   2       23.47       13.57     13.62 o
  13  11   2       67.11       57.51     14.42 o
  14  11   2       28.91       13.29     14.56 o
  15  11   2        1.49        8.16     14.92 o
 -15  12   2       22.88       25.14     14.05 o
 -14  12   2        7.03       15.53     13.89 o
 -13  12   2        5.80       14.17     13.68 o
 -12  12   2       16.01       17.66     13.42 o
 -11  12   2       19.89       37.57     13.55 o
 -10  12   2        0.60        1.59     11.54 o
  -9  12   2      144.10      151.26     13.01 o
  -8  12   2      109.49       94.32     16.48 o
  -7  12   2       33.94       39.32     11.29 o
  -6  12   2      350.21      393.62     13.84 o
  -5  12   2     1507.37     1415.65     24.27 o
  -4  12   2     1083.25     1102.04     24.47 o
  -3  12   2      388.77      379.81     13.13 o
  -2  12   2      400.54      395.63     20.71 o
  -1  12   2     2698.89     2651.77     45.26 o
   0  12   2      347.48      356.86     10.93 o
   1  12   2      474.55      492.86     19.41 o
   2  12   2      184.80      190.03     10.70 o
   3  12   2       69.12       64.94      9.72 o
   4  12   2       30.80       31.66     10.68 o
   5  12   2       13.79       20.18      9.39 o
   6  12   2       30.32       14.04     12.10 o
   7  12   2      182.91      149.82     12.97 o
   8  12   2      515.09      462.11     16.96 o
   9  12   2        4.29       14.27     12.16 o
  10  12   2        0.78       17.59     14.18 o
  11  12   2       10.40       12.15     13.98 o
  12  12   2        0.08       12.07     14.82 o
  13  12   2       55.04       60.20     16.00 o
  14  12   2       10.71       32.17     15.74 o
 -14  13   2       19.27       35.42     15.64 o
 -13  13   2        4.37       11.21     14.99 o
 -12  13   2      206.90      217.68     18.67 o
 -11  13   2      244.14      257.64     17.65 o
 -10  13   2        3.96       13.23     14.36 o
  -9  13   2      389.23      388.96     20.12 o
  -8  13   2       42.93       41.49     15.27 o
  -7  13   2      349.98      368.18     14.08 o
  -6  13   2      330.01      347.25     18.91 o
  -5  13   2      127.85      145.78     13.53 o
  -4  13   2      163.02      184.41     12.26 o
  -3  13   2      212.89      254.38     13.36 o
  -2  13   2      530.66      550.30     21.24 o
  -1  13   2      175.05      143.58     20.94 o
   0  13   2     3577.65     3653.38     59.28 o
   1  13   2      271.59      272.04     18.17 o
   2  13   2        3.76       14.03     14.39 o
   3  13   2      121.44      146.10     16.47 o
   4  13   2       17.52       10.21     10.33 o
   5  13   2      418.49      465.77     20.41 o
   6  13   2      188.65      197.23     14.07 o
   7  13   2      441.49      449.12     17.13 o
   8  13   2      111.61      112.86     14.58 o
   9  13   2       97.52      133.42     15.01 o
  10  13   2      227.97      245.16     17.26 o
  11  13   2       54.32       83.07     16.70 o
  12  13   2      119.97      126.07     16.76 o
  13  13   2       15.33       33.08     16.83 o
 -13  14   2       16.09       29.97     19.75 o
 -12  14   2       10.01       15.65     16.62 o
 -11  14   2       89.84      100.94     17.28 o
 -10  14   2      189.66      155.16     17.59 o
  -9  14   2       79.65       63.50     14.28 o
  -8  14   2       22.74       27.72     14.44 o
  -7  14   2        1.07        6.11     13.55 o
  -6  14   2       54.91       58.76     13.92 o
  -5  14   2       54.26       40.52     13.32 o
  -4  14   2       53.15       51.34     14.87 o
  -3  14   2      186.38      197.19     16.61 o
  -2  14   2       25.66       11.21     16.29 o
  -1  14   2      283.68      300.81     18.48 o
   0  14   2      733.24      721.03     27.28 o
   1  14   2       42.48       35.52     16.38 o
   2  14   2     1049.30     1004.97     38.49 o
   3  14   2      392.70      407.33     24.50 o
   4  14   2       60.11       45.12     16.86 o
   5  14   2      409.19      404.27     29.83 o
   6  14   2      170.42      137.65     24.28 o
   7  14   2        4.41        4.97     14.22 o
   8  14   2      228.10      228.79     16.65 o
   9  14   2       42.57       39.08     15.40 o
  10  14   2       19.68       11.46     16.98 o
  11  14   2       22.27       46.11     17.52 o
  12  14   2       88.64       59.88     18.28 o
 -11  15   2        1.16        4.01     17.73 o
 -10  15   2      113.93      106.75     17.63 o
  -9  15   2       69.21       61.06     15.82 o
  -8  15   2       34.09       35.14     17.74 o
  -7  15   2        4.66        5.25     19.60 o
  -6  15   2      102.58      120.57     26.73 o
  -5  15   2       16.13       24.77     18.73 o
  -4  15   2      149.83      143.82     20.77 o
  -3  15   2        1.37        7.67     15.30 o
  -2  15   2      177.02      179.69     19.24 o
  -1  15   2      229.92      217.96     20.15 o
   0  15   2      184.84      175.13     19.40 o
   1  15   2        1.68        7.70     17.19 o
   2  15   2      375.30      382.38     22.35 o
   3  15   2      620.55      606.29     23.53 o
   4  15   2        0.90        6.18     24.21 o
   5  15   2       57.75       83.91     35.93 o
   6  15   2       92.44      105.58     25.72 o
   7  15   2        6.92        7.62     23.13 o
   8  15   2       96.18       80.60     37.90 o
   9  15   2       19.18       16.17     26.85 o
  10  15   2      103.94      146.36     40.13 o
 -10  16   2       10.90       31.69     28.46 o
  -9  16   2        1.36        1.11     21.40 o
  -8  16   2       52.50       58.98     22.76 o
  -7  16   2        2.30        4.11     21.57 o
  -6  16   2       37.88       29.35     21.47 o
  -5  16   2        8.79        7.71     20.07 o
  -4  16   2      158.94      129.36     21.58 o
  -3  16   2        4.31       17.56     20.90 o
  -2  16   2        3.63       18.94     17.24 o
  -1  16   2       36.44       35.04     16.42 o
   0  16   2       11.99        9.52     19.22 o
   1  16   2        4.02        4.44     19.37 o
   2  16   2       59.49       79.06     19.34 o
   3  16   2      271.97      323.05     29.60 o
   4  16   2       32.25       43.27     27.01 o
   5  16   2       14.31        4.12     26.86 o
   6  16   2      286.76      276.27     31.36 o
   7  16   2      109.10      152.74     28.89 o
   8  16   2       50.34       15.95     27.60 o
   9  16   2      171.07      215.13     46.50 o
  -8  17   2       43.55       64.96     24.07 o
  -7  17   2       20.29       13.66     22.41 o
  -6  17   2      122.45      146.43     24.54 o
  -5  17   2       40.21       28.03     24.14 o
  -4  17   2        0.13       24.31     22.93 o
  -3  17   2       78.13       29.62     22.56 o
  -2  17   2       35.27       23.67     21.52 o
  -1  17   2      110.10       95.06     19.07 o
   0  17   2       19.04       23.81     18.90 o
   1  17   2        0.08        8.61     20.95 o
   2  17   2        4.94       20.99     27.47 o
   3  17   2       25.43       25.79     26.58 o
   4  17   2        1.32       12.20     26.56 o
   5  17   2       70.75       79.84     28.45 o
   6  17   2       80.19       26.84     27.86 o
   7  17   2      181.05      178.67     31.51 o
  -5  18   2       88.10       93.17     45.59 o
  -4  18   2        0.09       24.47     24.13 o
  -3  18   2        2.91        0.36     23.88 o
  -2  18   2       24.99       21.03     23.84 o
  -1  18   2       47.62       34.10     24.34 o
   0  18   2        3.67       11.60     19.61 o
   1  18   2       23.17       16.27     24.67 o
   2  18   2       32.10       44.10     23.99 o
   3  18   2        0.45        0.48     28.89 o
   4  18   2        0.46        0.95     29.66 o
 -19   1   3       13.38       18.62     11.01 o
 -18   1   3        9.88        9.63      9.89 o
 -17   1   3      108.69       81.98      9.32 o
 -16   1   3       12.17       13.30     10.13 o
 -15   1   3        3.19        5.29      8.27 o
 -14   1   3      307.56      292.11      9.94 o
 -13   1   3        1.39        1.62      5.98 o
 -12   1   3      246.56      256.78      8.95 o
 -11   1   3      702.26      705.22     15.54 o
 -10   1   3      198.21      207.14      5.66 o
  -9   1   3     1581.68     1796.80     22.16 o
  -8   1   3      686.74      640.67     21.26 o
  -7   1   3      210.05      266.70      9.54 o
  -6   1   3      356.74      296.97     13.66 o
  -5   1   3     1420.48     1600.79     20.56 o
  -4   1   3     8523.33     8786.46     58.61 o
  -3   1   3     4935.97     5007.29     69.00 o
  -2   1   3     2254.91     2520.26     13.78 o
  -1   1   3    33773.47    30206.94    340.94 o
   0   1   3     1013.16      513.43      2.78 o
   1   1   3       66.34       73.81     10.88 o
   2   1   3     2628.11     2550.79     46.31 o
   3   1   3     2715.77     2552.21     28.63 o
   4   1   3     3371.11     3200.42     40.94 o
   5   1   3     1338.66     1326.88     12.06 o
   6   1   3     3933.80     3874.34     51.62 o
   7   1   3     1274.13     1301.25     18.17 o
   8   1   3     3169.33     3231.24     31.41 o
   9   1   3     2131.50     2073.22     29.43 o
  10   1   3     1210.81     1165.81     18.83 o
  11   1   3     1573.39     1610.59     27.04 o
  12   1   3     1536.53     1443.30     25.60 o
  13   1   3      454.28      465.24     10.31 o
  14   1   3       17.99       16.77      7.97 o
  15   1   3      351.06      349.75     15.38 o
  16   1   3      214.78      235.72     11.18 o
  17   1   3      118.47      119.22     10.54 o
  18   1   3      239.05      258.92     12.22 o
 -19   2   3      128.94      147.02     13.32 o
 -18   2   3       76.40       84.47     11.99 o
 -17   2   3      211.90      188.29     13.41 o
 -16   2   3      542.83      491.53     18.11 o
 -15   2   3      285.41      284.76     10.80 o
 -14   2   3      478.89      487.71     16.40 o
 -13   2   3     3338.63     3073.04     89.41 o
 -12   2   3      880.40      859.74     22.29 o
 -11   2   3     2198.19     2148.46     52.10 o
 -10   2   3     1169.32     1137.57     12.42 o
  -9   2   3     3089.96     2943.38     47.63 o
  -8   2   3     2545.29     2667.23     29.34 o
  -7   2   3    10195.72    10592.18    127.95 o
  -6   2   3     2507.09     2446.86     31.09 o
  -5   2   3      328.02      309.17     10.43 o
  -4   2   3     7513.59     7911.77    106.26 o
  -3   2   3     1270.39     1498.84     25.02 o
  -2   2   3     8052.17     8124.73     82.35 o
  -1   2   3     6276.60     6378.25     41.67 o
   0   2   3    55471.77    51090.38    515.12 o
   1   2   3      126.22      122.15     16.02 o
   2   2   3     1160.73     1450.37     72.70 o
   3   2   3     7550.09     6956.25     49.12 o
   4   2   3      543.80      646.00     15.59 o
   5   2   3     2424.48     2461.47     36.38 o
   6   2   3     2118.68     2006.59     33.53 o
   7   2   3      405.04      350.85     11.41 o
   8   2   3        8.76        5.40      3.81 o
   9   2   3      901.53      897.88     13.60 o
  10   2   3      104.48      112.37      5.60 o
  11   2   3      128.53      134.85      8.47 o
  12   2   3       14.14        9.54      6.99 o
  13   2   3      371.36      349.73     11.69 o
  14   2   3        7.48       22.08      8.14 o
  15   2   3       32.48       22.82      8.79 o
  16   2   3       51.49       60.78      9.75 o
  17   2   3        5.69       11.11     10.03 o
  18   2   3        6.08       14.45     10.51 o
 -19   3   3        0.43        6.40     13.66 o
 -18   3   3       85.48       79.90     13.18 o
 -17   3   3        0.65        4.97     11.74 o
 -16   3   3       59.73       53.66     11.45 o
 -15   3   3       79.72       55.81     11.14 o
 -14   3   3      222.30      201.33     11.36 o
 -13   3   3       80.70       88.33     10.19 o
 -12   3   3      896.78      830.82     15.80 o
 -11   3   3      280.63      327.92     11.11 o
 -10   3   3       55.16       55.27     14.02 o
  -9   3   3      234.14      252.13      7.11 o
  -8   3   3      505.42      546.03     10.61 o
  -7   3   3      858.57      926.20     26.37 o
  -6   3   3      931.23      955.24     15.46 o
  -5   3   3       46.23       48.32      3.23 o
  -4   3   3        2.71        5.16      7.40 o
  -3   3   3      166.60      127.85      8.10 o
  -2   3   3        8.80       11.95     13.82 o
  -1   3   3     5840.62     6110.61     29.81 o
   0   3   3     3326.76     3477.98     40.72 o
   1   3   3     6499.08     6201.60     28.03 o
   2   3   3    10238.92    10784.19    138.79 o
   3   3   3     1498.25     1508.77     11.56 o
   4   3   3        2.19        2.26     15.22 o
   5   3   3     2090.74     2217.84     32.65 o
   6   3   3      804.98      803.34     13.68 o
   7   3   3      639.18      727.67      8.72 o
   8   3   3      592.34      534.31     14.40 o
   9   3   3      175.09      166.04      5.66 o
  10   3   3        6.64        8.76      3.62 o
  11   3   3       75.44       77.39      7.13 o
  12   3   3        2.63        5.27      7.26 o
  13   3   3      174.53      166.27     10.24 o
  14   3   3       49.34       57.66      9.26 o
  15   3   3      238.35      236.02     10.94 o
  16   3   3        2.02        4.20      9.46 o
  17   3   3        0.32       11.63     10.20 o
  18   3   3        3.31       10.96     10.60 o
 -19   4   3      151.56      138.07     16.33 o
 -18   4   3       31.10       30.20     13.80 o
 -17   4   3      227.61      247.03     14.93 o
 -16   4   3       59.58       85.90     13.38 o
 -15   4   3      243.70      231.94     13.70 o
 -14   4   3      499.25      490.66     19.12 o
 -13   4   3       18.60       23.89     10.38 o
 -12   4   3     1982.34     1910.75     28.80 o
 -11   4   3     1589.21     1480.73     31.34 o
 -10   4   3     1864.90     1857.01     22.27 o
  -9   4   3      135.97      136.97      9.32 o
  -8   4   3     2731.52     2801.75     23.93 o
  -7   4   3      844.19      781.53     12.79 o
  -6   4   3       65.84      102.85      3.52 o
  -5   4   3     3516.04     3579.44     48.17 o
  -4   4   3     4256.56     4279.11     67.06 o
  -3   4   3      280.15      247.74      7.19 o
  -2   4   3     7604.13     7818.38     79.02 o
  -1   4   3     6015.77     6276.19     82.40 o
   0   4   3      172.64      116.35      6.63 o
   1   4   3    15228.11    14695.71    148.28 o
   2   4   3      108.60      154.21      8.96 o
   3   4   3       33.97       43.65     12.51 o
   4   4   3     2121.76     2178.67     16.65 o
   5   4   3     5412.13     5810.99     33.35 o
   6   4   3       15.69        7.51      4.19 o
   7   4   3       96.17       91.62      7.86 o
   8   4   3     2339.21     2347.33     35.82 o
   9   4   3       15.60       16.82      5.19 o
  10   4   3      540.14      577.48     10.72 o
  11   4   3      588.37      534.85     14.70 o
  12   4   3      346.76      337.70     10.39 o
  13   4   3       95.20      100.70     10.50 o
  14   4   3      120.36      117.29      8.97 o
  15   4   3        1.55        2.75      9.09 o
  16   4   3       40.47       40.49     10.05 o
  17   4   3       57.04       61.81     10.47 o
 -19   5   3       56.12       61.07     16.22 o
 -18   5   3       16.80       14.49     14.62 o
 -17   5   3       22.74       21.16     14.50 o
 -16   5   3       18.67       19.48     13.57 o
 -15   5   3        4.36       16.61     12.88 o
 -14   5   3      260.34      259.12     15.38 o
 -13   5   3       27.11       10.28      7.76 o
 -12   5   3       87.42       86.13      9.95 o
 -11   5   3       37.31       41.18      9.09 o
 -10   5   3      103.81      115.74      5.71 o
  -9   5   3      258.81      228.39     10.67 o
  -8   5   3      930.39      903.80     17.70 o
  -7   5   3      212.63      177.23      7.77 o
  -6   5   3     2449.38     2594.15     16.50 o
  -5   5   3     4041.24     4041.96     48.19 o
  -4   5   3      356.17      350.53     19.47 o
  -3   5   3      454.35      364.84      9.03 o
  -2   5   3     6082.85     6401.94     48.27 o
  -1   5   3     4014.89     4015.07     45.96 o
   0   5   3       24.65       40.35      3.10 o
   1   5   3     3536.48     3537.91     19.68 o
   2   5   3      192.63      166.55      4.00 o
   3   5   3     9671.89     9832.45    128.27 o
   4   5   3     8383.23     8601.86    142.28 o
   5   5   3     1487.90     1460.70     20.16 o
   6   5   3     1242.46     1144.62     10.58 o
   7   5   3     2686.33     2640.88     25.49 o
   8   5   3     2054.22     1998.09     22.92 o
   9   5   3      328.08      319.27      9.43 o
  10   5   3     3442.19     3495.33     42.17 o
  11   5   3     1006.68      988.26     15.54 o
  12   5   3      370.50      359.01     11.65 o
  13   5   3      253.41      273.97      9.62 o
  14   5   3      724.71      698.11     14.90 o
  15   5   3      415.40      417.09     14.05 o
  16   5   3      394.98      408.32     12.41 o
  17   5   3      291.28      280.06     11.81 o
 -18   6   3       94.67       91.39     16.83 o
 -17   6   3      139.90      108.40     16.47 o
 -16   6   3        1.42        1.85     14.89 o
 -15   6   3      250.64      303.20     18.17 o
 -14   6   3        9.67       12.30      8.94 o
 -13   6   3      278.42      299.70     11.52 o
 -12   6   3       17.59       22.79      8.61 o
 -11   6   3      133.07      146.38      8.03 o
 -10   6   3      744.89      753.80     22.18 o
  -9   6   3        4.41       11.44      4.27 o
  -8   6   3      721.31      758.98      9.45 o
  -7   6   3      238.94      239.19     11.80 o
  -6   6   3      688.21      688.53     11.74 o
  -5   6   3     2097.22     2190.96     57.91 o
  -4   6   3     2675.60     2754.39     22.18 o
  -3   6   3        4.55        7.64      3.96 o
  -2   6   3      582.38      694.22     13.29 o
  -1   6   3        5.93       11.35      3.87 o
   0   6   3     2202.86     2414.94     30.44 o
   1   6   3      464.41      461.11     13.79 o
   2   6   3        8.55       34.90      5.23 o
   3   6   3      665.96      714.53     17.62 o
   4   6   3      200.55      248.72     10.72 o
   5   6   3     1460.69     1534.60     13.02 o
   6   6   3      235.17      206.49     12.55 o
   7   6   3        9.82        7.41      7.26 o
   8   6   3       11.23       19.16      5.38 o
   9   6   3      459.49      445.29      9.39 o
  10   6   3      634.92      626.28     14.31 o
  11   6   3       21.99       22.24      8.09 o
  12   6   3       60.44       67.46      9.42 o
  13   6   3      335.72      323.89     12.99 o
  14   6   3       87.74       62.78      9.79 o
  15   6   3      197.53      198.93     11.40 o
  16   6   3       44.53       49.38     11.03 o
  17   6   3       69.98       54.18     11.56 o
 -18   7   3       40.54       56.46     18.35 o
 -17   7   3       17.37       34.65     17.56 o
 -16   7   3      392.41      378.13     14.64 o
 -15   7   3       92.30       94.20     11.03 o
 -14   7   3      236.51      215.57     14.25 o
 -13   7   3      685.12      650.37     19.40 o
 -12   7   3       29.18       42.92     14.56 o
 -11   7   3      278.01      286.27     11.86 o
 -10   7   3      330.13      288.16      7.94 o
  -9   7   3      468.45      494.23     10.88 o
  -8   7   3      189.99      187.51      8.29 o
  -7   7   3       55.77       58.03      5.25 o
  -6   7   3     1331.12     1306.76     34.67 o
  -5   7   3      244.37      231.81      5.95 o
  -4   7   3     1988.69     2097.68     18.38 o
  -3   7   3     1348.42     1498.65     21.01 o
  -2   7   3     3388.50     3484.76     28.54 o
  -1   7   3      787.14      917.80      7.95 o
   0   7   3      357.49      317.48      7.64 o
   1   7   3     1779.07     1937.99     27.65 o
   2   7   3       46.07       61.24      7.81 o
   3   7   3      394.76      388.77      8.68 o
   4   7   3      320.27      317.48      6.11 o
   5   7   3      199.19      196.30     12.87 o
   6   7   3      461.94      520.45     15.32 o
   7   7   3     1886.70     1855.75     31.09 o
   8   7   3        4.84        9.17      6.64 o
   9   7   3      885.40      892.42     16.42 o
  10   7   3       21.01       18.26      7.79 o
  11   7   3        3.23        8.56      8.58 o
  12   7   3      242.22      244.06     10.80 o
  13   7   3      260.12      268.43     11.85 o
  14   7   3      313.17      297.12     13.00 o
  15   7   3        6.15        9.20     10.61 o
  16   7   3      230.32      243.87     12.74 o
 -17   8   3      355.73      348.26     24.42 o
 -16   8   3       44.37       88.54     13.81 o
 -15   8   3      726.48      730.68     31.50 o
 -14   8   3      394.13      444.47     23.58 o
 -13   8   3      365.38      379.43     14.09 o
 -12   8   3     1705.80     1689.15     28.04 o
 -11   8   3      154.42      154.05      9.28 o
 -10   8   3     1348.26     1322.76     18.76 o
  -9   8   3     1456.20     1503.75     18.08 o
  -8   8   3     2015.46     2014.54     34.24 o
  -7   8   3      902.15      903.86     19.69 o
  -6   8   3      543.26      560.53      8.68 o
  -5   8   3     4695.60     4939.84     54.89 o
  -4   8   3      745.39      638.74     22.34 o
  -3   8   3      220.10      208.81      5.89 o
  -2   8   3     1527.13     1758.99     22.52 o
  -1   8   3     2332.13     2373.49     33.85 o
   0   8   3      285.82      347.26     10.98 o
   1   8   3      777.30      712.22     12.10 o
   2   8   3     3154.19     3217.83     32.75 o
   3   8   3      710.49      739.22     14.06 o
   4   8   3      565.20      490.46      9.34 o
   5   8   3      452.80      462.41     15.60 o
   6   8   3       12.50       14.34      6.25 o
   7   8   3      519.95      546.91     11.65 o
   8   8   3      939.72      890.70     13.80 o
   9   8   3       15.76       21.96      8.00 o
  10   8   3       45.27       67.39      8.42 o
  11   8   3      162.61      156.52     10.59 o
  12   8   3       22.55       23.49      9.73 o
  13   8   3       35.49       32.88     10.54 o
  14   8   3      160.18      151.79     11.60 o
  15   8   3        3.33        5.30     12.79 o
  16   8   3        2.51       14.38     13.24 o
 -17   9   3       13.76        9.95     11.45 o
 -16   9   3      144.55      133.34     10.21 o
 -15   9   3       78.12       94.50     10.00 o
 -14   9   3        6.49        2.44      8.95 o
 -13   9   3      466.18      430.42     13.53 o
 -12   9   3        2.26       13.83      8.62 o
 -11   9   3      650.13      614.70     16.99 o
 -10   9   3       71.18       72.89      8.05 o
  -9   9   3      797.65      766.92     24.87 o
  -8   9   3      285.94      285.49     13.63 o
  -7   9   3        6.64       10.03      7.26 o
  -6   9   3      157.86      194.50      8.46 o
  -5   9   3      399.57      433.85      8.72 o
  -4   9   3       61.40       72.59     10.04 o
  -3   9   3      110.50      123.60      8.89 o
  -2   9   3     2436.53     2562.02     26.64 o
  -1   9   3      100.80       69.76      5.60 o
   0   9   3        3.30        6.36      6.91 o
   1   9   3     1635.42     1624.12     31.59 o
   2   9   3        5.39        8.40      5.48 o
   3   9   3     2320.01     2254.41     28.40 o
   4   9   3       10.61       12.15      8.96 o
   5   9   3     1095.51     1183.80     18.75 o
   6   9   3       38.79       32.15      6.75 o
   7   9   3     1368.45     1300.77     21.72 o
   8   9   3      222.43      250.48     10.59 o
   9   9   3        6.36       11.15      8.36 o
  10   9   3     1081.69     1067.57     20.88 o
  11   9   3        5.56       10.95     11.01 o
  12   9   3      463.84      431.02     17.26 o
  13   9   3       86.15      100.09     14.16 o
  14   9   3      245.15      245.28     15.51 o
  15   9   3        1.77       12.44     13.82 o
 -16  10   3       65.90       46.94     12.16 o
 -15  10   3        7.68       13.25     11.61 o
 -14  10   3       87.02      110.21     14.05 o
 -13  10   3       24.70       35.19     10.33 o
 -12  10   3       27.58       21.20      9.99 o
 -11  10   3        3.34       10.29      9.61 o
 -10  10   3      427.09      389.85     13.74 o
  -9  10   3     1030.39     1028.14     19.43 o
  -8  10   3     1329.83     1321.73     25.22 o
  -7  10   3      466.13      444.03     10.50 o
  -6  10   3        1.04        5.28      7.22 o
  -5  10   3        3.64        2.82      5.57 o
  -4  10   3      555.84      530.83     15.85 o
  -3  10   3      789.86      760.57     15.22 o
  -2  10   3       18.69       10.88      6.18 o
  -1  10   3        3.99        8.07      6.89 o
   0  10   3        7.82       20.99      6.55 o
   1  10   3      587.19      596.26     13.41 o
   2  10   3      914.62      914.30     17.97 o
   3  10   3      458.25      442.00     14.39 o
   4  10   3      245.30      251.34      9.73 o
   5  10   3      113.72      129.98     10.08 o
   6  10   3      643.21      661.04     13.24 o
   7  10   3       93.67       84.97     10.99 o
   8  10   3      678.64      615.88     19.25 o
   9  10   3       12.21       14.92     10.93 o
  10  10   3      332.37      297.22     13.79 o
  11  10   3      207.58      177.55     14.36 o
  12  10   3      182.50      211.58     14.64 o
  13  10   3      424.54      371.45     17.33 o
  14  10   3        9.37       17.77     14.39 o
  15  10   3      143.70      148.57     16.02 o
 -16  11   3        3.85        4.16     12.85 o
 -15  11   3        1.21       12.97     13.06 o
 -14  11   3       24.51       12.60     12.94 o
 -13  11   3        3.90       11.55     12.62 o
 -12  11   3       70.51       64.05     12.72 o
 -11  11   3      144.49      125.42     13.09 o
 -10  11   3       60.45       70.45     11.43 o
  -9  11   3      421.26      423.27     18.64 o
  -8  11   3      553.67      518.73     16.42 o
  -7  11   3     2082.85     2062.38     36.47 o
  -6  11   3       41.02       41.58      9.19 o
  -5  11   3        8.11       16.60      9.89 o
  -4  11   3     1548.82     1506.72     27.01 o
  -3  11   3      486.58      455.23     14.26 o
  -2  11   3      508.46      524.85     18.97 o
  -1  11   3      199.19      189.84      8.98 o
   0  11   3     1162.93     1126.53     17.59 o
   1  11   3      239.41      218.76     13.19 o
   2  11   3      945.75      965.85     16.75 o
   3  11   3      250.58      267.94     14.91 o
   4  11   3      386.42      353.81     19.95 o
   5  11   3       17.47       31.33      9.63 o
   6  11   3      662.96      662.91     21.14 o
   7  11   3      467.24      465.57     13.77 o
   8  11   3       28.72       40.08     11.74 o
   9  11   3      657.66      653.35     18.71 o
  10  11   3       66.15       78.20     14.92 o
  11  11   3      757.60      789.73     31.24 o
  12  11   3       76.15       75.09     14.96 o
  13  11   3      142.84      129.68     15.39 o
  14  11   3      171.68      205.50     16.79 o
 -15  12   3       81.56       90.35     15.11 o
 -14  12   3       85.76       99.37     14.75 o
 -13  12   3       16.18        8.95     13.67 o
 -12  12   3      478.16      525.63     18.86 o
 -11  12   3        2.40        9.40     13.07 o
 -10  12   3      141.04      138.17     13.83 o
  -9  12   3       17.18       26.57     12.02 o
  -8  12   3      263.71      284.22     22.73 o
  -7  12   3      264.28      278.52     13.04 o
  -6  12   3       12.01       14.24     11.57 o
  -5  12   3     1570.37     1601.45     32.39 o
  -4  12   3      408.39      406.61     20.57 o
  -3  12   3     1530.35     1555.29     34.03 o
  -2  12   3        6.13       17.88     10.52 o
  -1  12   3       18.37        6.73     10.92 o
   0  12   3      849.25      831.37     21.62 o
   1  12   3        1.06        8.01      9.68 o
   2  12   3      186.62      196.64     18.68 o
   3  12   3      139.56      138.92     11.34 o
   4  12   3      950.95      923.08     19.43 o
   5  12   3        6.08        8.55     10.17 o
   6  12   3       16.76       19.22     11.70 o
   7  12   3        0.05        9.01     12.30 o
   8  12   3       14.12       14.56     12.56 o
   9  12   3        2.21       11.70     12.92 o
  10  12   3       79.37       49.78     15.28 o
  11  12   3       50.39       51.58     16.08 o
  12  12   3        1.86        8.21     15.60 o
  13  12   3       97.90       73.27     16.62 o
 -14  13   3      267.07      262.98     17.79 o
 -13  13   3        1.64       10.98     15.02 o
 -12  13   3      123.92       92.61     16.10 o
 -11  13   3      110.31      101.60     16.09 o
 -10  13   3      191.67      200.77     15.81 o
  -9  13   3        2.17        4.32     12.82 o
  -8  13   3       15.70       11.92     12.27 o
  -7  13   3      277.47      276.85     15.59 o
  -6  13   3       16.82       15.50     12.79 o
  -5  13   3        4.45        3.85     13.53 o
  -4  13   3      116.10      107.38     12.61 o
  -3  13   3        4.86        2.19     11.32 o
  -2  13   3       15.11       18.09     15.16 o
  -1  13   3      250.39      244.79     16.31 o
   0  13   3     1175.52     1119.66     32.46 o
   1  13   3     1957.71     1776.80     42.22 o
   2  13   3      119.30      124.71     14.76 o
   3  13   3      880.82      904.69     27.00 o
   4  13   3       59.73       39.54     12.06 o
   5  13   3      118.94      122.10     13.73 o
   6  13   3      190.02      176.60     15.21 o
   7  13   3      155.16      151.94     14.61 o
   8  13   3       68.03       67.73     13.86 o
   9  13   3       34.80        6.99     13.89 o
  10  13   3       36.49       13.68     15.93 o
  11  13   3       30.24       27.61     16.54 o
  12  13   3       46.91       37.76     16.57 o
 -13  14   3      229.29      283.32     19.73 o
 -12  14   3       34.84       38.60     17.11 o
 -11  14   3        1.89       13.76     15.98 o
 -10  14   3      165.98      178.77     19.52 o
  -9  14   3       59.29       79.59     15.92 o
  -8  14   3        1.35        5.21     13.74 o
  -7  14   3      181.37      181.26     15.45 o
  -6  14   3       39.66       66.92     14.30 o
  -5  14   3      125.98      111.11     41.99 o
  -4  14   3      188.27      219.31     23.86 o
  -3  14   3       23.30       24.13     18.47 o
  -2  14   3      365.12      407.64     20.68 o
  -1  14   3        1.59        3.88     16.13 o
   0  14   3       38.10       41.22     17.60 o
   1  14   3       57.96       45.89     17.08 o
   2  14   3      132.35      152.51     17.85 o
   3  14   3      455.22      439.29     24.07 o
   4  14   3        6.46       12.21     17.98 o
   5  14   3       70.35       71.19     19.01 o
   6  14   3      289.75      249.39     22.10 o
   7  14   3        1.23        6.78     18.23 o
   8  14   3        5.63       32.76     19.27 o
   9  14   3      260.62      298.65     19.79 o
  10  14   3       11.14        9.49     20.59 o
  11  14   3        2.91        2.52     20.92 o
 -11  15   3       48.49       30.75     17.80 o
 -10  15   3       60.76       66.94     17.83 o
  -9  15   3        3.43        7.88     16.91 o
  -8  15   3       13.28        6.01     20.13 o
  -7  15   3        0.40        2.28     19.04 o
  -6  15   3        8.70        4.62     19.86 o
  -5  15   3      259.55      279.80     23.84 o
  -4  15   3       10.24       13.52     23.14 o
  -3  15   3       10.53       18.25     17.83 o
  -2  15   3        4.05        5.85     17.39 o
  -1  15   3       53.85       56.94     19.34 o
   0  15   3      501.25      531.72     24.58 o
   1  15   3       35.43       13.50     16.00 o
   2  15   3      108.55      105.90     19.56 o
   3  15   3      169.60      168.62     24.92 o
   4  15   3        2.10        4.76     22.97 o
   5  15   3      170.68      159.08     20.53 o
   6  15   3       52.93       61.44     20.81 o
   7  15   3        3.28        9.02     19.60 o
   8  15   3      169.13      179.90     23.38 o
   9  15   3       69.12       45.90     28.28 o
  10  15   3       28.72       16.98     28.09 o
 -10  16   3       62.75       96.65     28.43 o
  -9  16   3      134.27      171.89     28.98 o
  -8  16   3       49.79       56.04     22.24 o
  -7  16   3       87.50       71.18     22.18 o
  -6  16   3        0.01       18.12     21.59 o
  -5  16   3        0.13       13.42     20.90 o
  -4  16   3        0.08        8.95     20.58 o
  -3  16   3       51.31       32.55     28.40 o
  -2  16   3       81.64       99.43     27.41 o
  -1  16   3        5.49       12.71     19.40 o
   0  16   3       11.55       21.69     20.03 o
   1  16   3        0.50        5.90     19.45 o
   2  16   3       11.83       34.11     26.42 o
   3  16   3      224.42      170.52     28.47 o
   4  16   3      167.82      155.55     28.81 o
   5  16   3      120.42      115.02     49.21 o
   6  16   3      109.15       63.59     28.41 o
   7  16   3       30.78       49.20     25.34 o
   8  16   3      265.09      272.90     31.94 o
  -8  17   3       49.02       80.17     25.12 o
  -7  17   3       46.49       53.32     23.28 o
  -6  17   3       42.27       51.20     23.94 o
  -5  17   3      120.22      117.93     34.34 o
  -4  17   3        0.26       24.76     23.24 o
  -3  17   3       10.12        3.13     22.05 o
  -2  17   3        9.01       17.12     27.43 o
  -1  17   3        2.52       17.58     21.64 o
   0  17   3       42.17       34.86     24.23 o
   1  17   3       64.47       56.79     22.46 o
   2  17   3        5.72       40.33     38.55 o
   3  17   3        3.38        5.95     27.70 o
   4  17   3       11.57        5.08     28.67 o
   5  17   3       26.50       13.93     27.43 o
   6  17   3       55.93       28.30     29.21 o
  -4  18   3       23.84       44.09     34.95 o
  -3  18   3       85.57       63.81     25.65 o
  -2  18   3       44.51       45.30     25.29 o
  -1  18   3       20.75       69.19     25.32 o
   0  18   3       18.22       39.96     23.87 o
   1  18   3       31.27       30.28     29.80 o
   2  18   3       53.85       46.16     29.29 o
   3  18   3       18.57        1.37     30.22 o
 -18   0   4       67.85       70.38     14.77 o
 -17   0   4      442.51      427.11     24.06 o
 -16   0   4      143.28      125.28     14.83 o
 -15   0   4      587.47      582.94     34.83 o
 -14   0   4      894.93      850.71     40.61 o
 -13   0   4      145.53      124.92     12.98 o
 -12   0   4     2266.80     2261.00     65.97 o
 -11   0   4     2142.45     2016.73     53.35 o
 -10   0   4     2104.82     2007.69     76.54 o
  -9   0   4     3420.67     3337.97    109.20 o
  -8   0   4      597.77      398.13     21.21 o
  -7   0   4     2487.82     2049.91     54.88 o
  -6   0   4    16287.24    16571.33    145.32 o
  -5   0   4    11830.60    11889.01    148.16 o
  -4   0   4     5108.47     4929.00     49.88 o
  -3   0   4     8377.09     8758.67    108.03 o
  -2   0   4     6942.35     6449.66    127.20 o
  -1   0   4     1818.67     1798.18     41.35 o
   0   0   4    12426.68    11051.03    373.88 o
   1   0   4    18590.29    18897.19    142.88 o
   2   0   4     9292.03     9758.07    142.03 o
   3   0   4     2856.33     2838.91     55.09 o
   4   0   4     2799.36     2599.87     35.03 o
   5   0   4     5926.83     5576.59    148.78 o
   6   0   4     2952.30     2602.28     35.36 o
   7   0   4     8255.65     8536.06    100.73 o
   8   0   4     5503.07     5563.05     59.43 o
   9   0   4      932.41      947.97     25.36 o
  10   0   4     1410.63     1333.20     49.66 o
  11   0   4     1023.80     1051.31     24.23 o
  12   0   4      591.97      561.14     20.90 o
  13   0   4       66.16       57.20     12.20 o
  14   0   4      144.31      110.23     13.64 o
  15   0   4      713.04      808.93     35.50 o
  16   0   4      151.37      127.60     15.89 o
  17   0   4      255.49      308.35     19.82 o
 -19   1   4        6.07        3.45     10.77 o
 -18   1   4       53.88       61.74     10.35 o
 -17   1   4      108.57      114.60      8.43 o
 -16   1   4       11.49       12.22      7.33 o
 -15   1   4       43.73       40.07      7.08 o
 -14   1   4      553.99      531.79     15.74 o
 -13   1   4       41.52       33.92      5.02 o
 -12   1   4      160.88      172.95      5.38 o
 -11   1   4      109.77      126.47      6.18 o
 -10   1   4      117.66      137.64      8.51 o
  -9   1   4      776.95      753.54     17.79 o
  -8   1   4       83.25       86.93      4.85 o
  -7   1   4       24.79        6.67      7.27 o
  -6   1   4      823.39      837.55     20.22 o
  -5   1   4     4303.56     4411.65     62.55 o
  -4   1   4      161.51      192.34      5.23 o
  -3   1   4     1509.10     1361.86     34.43 o
  -2   1   4     1164.29     1211.96     23.38 o
  -1   1   4        7.78        8.82      1.88 o
   0   1   4     4240.83     4439.67     82.60 o
   1   1   4     3544.55     3742.22     34.04 o
   2   1   4     4147.19     4270.23     66.84 o
   3   1   4      381.05      428.74      9.09 o
   4   1   4      485.08      533.21     13.71 o
   5   1   4      662.21      681.04     10.72 o
   6   1   4       93.45       77.12     10.47 o
   7   1   4     1886.41     2022.65     30.41 o
   8   1   4       24.44       27.79      6.72 o
   9   1   4        2.30        3.73      6.35 o
  10   1   4      153.59      150.09      8.12 o
  11   1   4       37.08       41.66      8.46 o
  12   1   4      276.48      259.77     10.82 o
  13   1   4       13.15        8.51      8.68 o
  14   1   4      372.96      359.17     11.72 o
  15   1   4        1.05        5.73      9.73 o
  16   1   4       92.36       90.01     10.89 o
  17   1   4       19.31       20.77     11.15 o
 -19   2   4       23.67       25.47     13.81 o
 -18   2   4       58.65       58.05     12.33 o
 -17   2   4      168.97      180.18     18.06 o
 -16   2   4      253.81      243.43     11.94 o
 -15   2   4        6.06        4.00      7.06 o
 -14   2   4      158.54      148.59     10.92 o
 -13   2   4      192.39      200.54      7.07 o
 -12   2   4      171.06      161.04     10.61 o
 -11   2   4      936.77      985.06     15.48 o
 -10   2   4      118.57      104.14      6.48 o
  -9   2   4      332.63      357.08      8.16 o
  -8   2   4      597.56      594.19     19.33 o
  -7   2   4     1161.63     1102.61     18.34 o
  -6   2   4      502.46      577.83      9.14 o
  -5   2   4     1521.93     1428.18     51.33 o
  -4   2   4     1014.78     1033.20     13.87 o
  -3   2   4       86.65      113.65      6.57 o
  -2   2   4     2314.17     2379.66     16.11 o
  -1   2   4     7926.05     8690.02     37.08 o
   0   2   4     7939.82     7996.83    112.49 o
   1   2   4     2751.08     2973.52     24.80 o
   2   2   4       35.74       37.96      3.11 o
   3   2   4     1300.77     1323.72     16.64 o
   4   2   4      180.63      193.09     13.89 o
   5   2   4     3021.25     2896.33     27.50 o
   6   2   4     1884.67     1829.17     14.21 o
   7   2   4     1303.70     1397.80     33.09 o
   8   2   4      336.67      295.69     13.26 o
   9   2   4       21.72       24.45      5.16 o
  10   2   4      815.31      895.82     17.51 o
  11   2   4      278.11      264.04     12.39 o
  12   2   4      137.97      122.13      9.60 o
  13   2   4        2.25       11.48      8.50 o
  14   2   4        2.20        3.45      9.19 o
  15   2   4      311.89      325.34     16.34 o
  16   2   4       94.18      109.93     11.01 o
  17   2   4       35.25       43.99     11.20 o
 -19   3   4       11.37       19.43     13.93 o
 -18   3   4       11.14       14.15     12.90 o
 -17   3   4      208.65      274.04     13.90 o
 -16   3   4      127.23      134.38     11.92 o
 -15   3   4      512.19      490.75     17.87 o
 -14   3   4      595.24      578.64     22.37 o
 -13   3   4      120.42      122.65      9.63 o
 -12   3   4      222.05      221.94      8.17 o
 -11   3   4        4.54        6.21      5.18 o
 -10   3   4     1061.12     1073.58     11.90 o
  -9   3   4      209.02      241.29      9.57 o
  -8   3   4       22.31       28.11      7.98 o
  -7   3   4     1754.19     1842.37     30.82 o
  -6   3   4       37.26       50.13      4.21 o
  -5   3   4     1086.96      908.73     14.66 o
  -4   3   4       23.54        7.59     12.72 o
  -3   3   4     1673.37     1564.19     12.76 o
  -2   3   4       81.20       89.33      5.37 o
  -1   3   4       33.05       42.85     11.34 o
   0   3   4      757.59      623.38     12.74 o
   1   3   4      288.90      264.42      8.54 o
   2   3   4      336.85      408.14      4.34 o
   3   3   4      527.49      469.46     23.42 o
   4   3   4       27.08       29.85      5.68 o
   5   3   4      244.90      228.55      5.55 o
   6   3   4      465.64      455.21      8.89 o
   7   3   4      132.74      148.20      4.53 o
   8   3   4       25.20       59.07     13.64 o
   9   3   4      250.03      228.60      9.67 o
  10   3   4      315.70      278.78     11.66 o
  11   3   4      144.48      158.58      8.43 o
  12   3   4       42.51       45.17      8.27 o
  13   3   4      187.39      167.94     10.27 o
  14   3   4      413.36      398.37     12.52 o
  15   3   4      101.01       90.43     11.02 o
  16   3   4        1.81        9.93     10.68 o
  17   3   4       72.72       57.21     11.65 o
 -19   4   4       57.79       64.01     15.39 o
 -18   4   4        2.27        4.59     14.28 o
 -17   4   4      157.47      157.33     15.04 o
 -16   4   4       23.41       12.58     12.91 o
 -15   4   4      305.71      304.89     24.30 o
 -14   4   4       92.29       81.19     16.46 o
 -13   4   4      230.18      225.04      9.31 o
 -12   4   4      811.35      808.82     17.71 o
 -11   4   4     1163.82     1126.68     24.78 o
 -10   4   4      718.26      646.18     13.49 o
  -9   4   4      845.38      854.22     13.75 o
  -8   4   4      168.27      123.27      3.80 o
  -7   4   4     4105.42     4130.00     33.43 o
  -6   4   4      558.63      392.96     10.70 o
  -5   4   4     1528.80     1575.60     39.73 o
  -4   4   4     8810.05     8667.76    114.73 o
  -3   4   4      641.29      480.65      4.15 o
  -2   4   4     2760.81     2826.37     13.31 o
  -1   4   4     1136.97     1028.12     18.26 o
   0   4   4      187.79      179.70      7.95 o
   1   4   4     7861.63     7840.40     86.59 o
   2   4   4     5241.73     5214.99     68.03 o
   3   4   4      678.93      562.34     10.07 o
   4   4   4     6257.57     6247.11     50.45 o
   5   4   4      161.94      153.79      4.66 o
   6   4   4     1148.45     1137.01     16.73 o
   7   4   4     1311.74     1254.44     21.50 o
   8   4   4      221.37      206.33     11.88 o
   9   4   4      671.95      645.93     13.02 o
  10   4   4      212.77      192.60      6.71 o
  11   4   4      485.24      476.43      9.84 o
  12   4   4      219.81      199.52     12.42 o
  13   4   4       27.66       31.69      9.62 o
  14   4   4      392.85      387.08     13.45 o
  15   4   4      140.15      134.46     11.17 o
  16   4   4        3.68       10.45     11.02 o
  17   4   4        5.58        7.05     10.61 o
 -19   5   4        0.82        0.96     15.94 o
 -18   5   4       77.04       94.08     16.20 o
 -17   5   4        4.90       17.68     15.03 o
 -16   5   4       84.20      112.78     17.47 o
 -15   5   4       17.27        9.36     13.15 o
 -14   5   4      203.96      215.97     12.77 o
 -13   5   4      128.60      148.98      9.29 o
 -12   5   4      362.89      392.45     13.08 o
 -11   5   4      702.94      754.14     14.22 o
 -10   5   4      592.99      612.50      7.17 o
  -9   5   4      214.83      192.56      7.52 o
  -8   5   4       53.38       36.81      5.92 o
  -7   5   4       18.97       19.72      4.18 o
  -6   5   4      102.95      106.37      5.15 o
  -5   5   4      205.08      255.26      5.53 o
  -4   5   4     1340.28     1372.55     29.98 o
  -3   5   4     2820.82     3194.35     22.06 o
  -2   5   4     2703.78     3000.35     10.55 o
  -1   5   4      777.09      792.97     20.46 o
   0   5   4      712.42      690.22      9.97 o
   1   5   4        9.08       19.51      4.01 o
   2   5   4     2020.33     2230.77     20.22 o
   3   5   4      986.23     1159.07     19.11 o
   4   5   4        1.50        2.24      5.80 o
   5   5   4      542.01      537.71     11.18 o
   6   5   4      298.84      319.16     13.05 o
   7   5   4      932.19      973.69     14.97 o
   8   5   4       18.06        9.79      5.19 o
   9   5   4      476.07      452.84     17.27 o
  10   5   4      149.91      138.68      8.80 o
  11   5   4        2.09        7.70      8.42 o
  12   5   4       22.48       20.82      9.01 o
  13   5   4        0.60        5.33      9.49 o
  14   5   4      235.57      231.96     12.79 o
  15   5   4       41.22       61.99     11.00 o
  16   5   4       56.47       63.85     12.03 o
  17   5   4       17.32       11.01     11.79 o
 -18   6   4       21.80       10.09     16.37 o
 -17   6   4      301.17      323.45     18.63 o
 -16   6   4      412.42      422.03     24.11 o
 -15   6   4      139.66      127.55     18.20 o
 -14   6   4      938.82      936.67     23.02 o
 -13   6   4      158.63      148.96     10.68 o
 -12   6   4      129.49      138.55      9.84 o
 -11   6   4      934.09      932.74     16.54 o
 -10   6   4     1352.16     1365.57     18.34 o
  -9   6   4     2246.62     2211.21     28.91 o
  -8   6   4      678.78      611.42     12.79 o
  -7   6   4     5269.61     5163.56     67.95 o
  -6   6   4     2150.67     2135.58     21.90 o
  -5   6   4      514.30      491.52     19.45 o
  -4   6   4    10134.00    10103.26     78.56 o
  -3   6   4      261.05      248.96     15.46 o
  -2   6   4     6615.71     6648.75    101.43 o
  -1   6   4      926.72      871.26     11.47 o
   0   6   4      188.48      186.18      8.71 o
   1   6   4     9116.87     9445.99     68.43 o
   2   6   4     1988.79     1978.35     15.06 o
   3   6   4     6089.22     6220.33     72.58 o
   4   6   4     2380.17     2244.92     39.86 o
   5   6   4     1414.25     1410.33     28.09 o
   6   6   4     2219.81     2327.57     23.06 o
   7   6   4     2116.63     2108.55     23.05 o
   8   6   4      302.71      287.08     11.77 o
   9   6   4     2086.96     1995.56     23.82 o
  10   6   4      539.82      540.41     15.54 o
  11   6   4      281.74      315.47     12.68 o
  12   6   4      790.56      847.69     19.77 o
  13   6   4      381.71      384.19     13.17 o
  14   6   4      471.31      450.33     13.70 o
  15   6   4       98.26      110.23     11.93 o
  16   6   4      312.93      319.34     16.83 o
 -18   7   4       96.10       91.71     17.89 o
 -17   7   4       96.46       85.51     18.19 o
 -16   7   4      124.25      148.83     12.49 o
 -15   7   4      374.51      439.00     15.84 o
 -14   7   4       27.25       35.99     10.96 o
 -13   7   4      621.02      634.87     15.81 o
 -12   7   4      157.48      153.14      8.36 o
 -11   7   4      232.26      220.69      8.35 o
 -10   7   4     2414.27     2413.87     32.70 o
  -9   7   4      921.06      984.76     19.63 o
  -8   7   4       36.61       39.71      5.96 o
  -7   7   4        6.07        9.88      5.34 o
  -6   7   4      694.03      747.02     11.86 o
  -5   7   4       39.45       36.87      6.14 o
  -4   7   4       39.32       18.89     10.40 o
  -3   7   4       42.76       41.76      6.33 o
  -2   7   4      459.88      495.56      9.18 o
  -1   7   4       96.21       98.25      8.99 o
   0   7   4       39.91       34.55      5.25 o
   1   7   4     1182.78     1343.53     15.33 o
   2   7   4      877.93      962.82     13.75 o
   3   7   4       20.83       18.02      7.88 o
   4   7   4     1193.38     1264.17     16.62 o
   5   7   4        5.38        2.56      6.38 o
   6   7   4      677.72      736.55     16.04 o
   7   7   4        4.48       25.85      6.46 o
   8   7   4      742.81      769.53     12.83 o
   9   7   4      594.56      577.27     12.97 o
  10   7   4      217.13      211.81      8.89 o
  11   7   4       65.79       67.47      9.92 o
  12   7   4      387.27      424.33     15.36 o
  13   7   4       65.08       57.48     11.24 o
  14   7   4      133.03      150.71     15.65 o
  15   7   4      421.72      401.70     16.52 o
  16   7   4       11.01       10.86     14.04 o
 -17   8   4        4.00        3.44     18.02 o
 -16   8   4      232.33      228.07     11.30 o
 -15   8   4        3.06        8.70      8.16 o
 -14   8   4      123.73      138.64     12.29 o
 -13   8   4      112.04      113.21     10.07 o
 -12   8   4        1.33        4.01      8.00 o
 -11   8   4      131.41      113.99      8.50 o
 -10   8   4      100.85      120.80      7.50 o
  -9   8   4     1210.07     1241.41     16.02 o
  -8   8   4      132.59      127.39      7.63 o
  -7   8   4      155.11      129.61      8.71 o
  -6   8   4       83.62      105.72      8.99 o
  -5   8   4       50.24       57.84      9.27 o
  -4   8   4       36.92       33.99      5.22 o
  -3   8   4       23.93       26.95      5.66 o
  -2   8   4       19.71       19.87      4.85 o
  -1   8   4       20.07       24.98      6.02 o
   0   8   4      168.07      144.52     14.42 o
   1   8   4      109.01      126.73      8.19 o
   2   8   4      174.04      147.08      8.18 o
   3   8   4      373.45      398.89      9.46 o
   4   8   4      877.39      897.24     11.25 o
   5   8   4      583.73      626.05     13.60 o
   6   8   4      908.72      879.14     14.19 o
   7   8   4       37.72       41.21      6.76 o
   8   8   4      163.26      154.33      9.51 o
   9   8   4       19.69       24.20      8.56 o
  10   8   4        1.59        5.47      8.61 o
  11   8   4      142.39      181.80     17.27 o
  12   8   4       10.57        7.01     11.53 o
  13   8   4      230.77      188.18     14.75 o
  14   8   4       73.92       72.18     14.63 o
  15   8   4       34.26       39.46     14.58 o
 -17   9   4        6.12       21.48     13.60 o
 -16   9   4        0.75        5.20      9.47 o
 -15   9   4       73.10       68.76      9.67 o
 -14   9   4       13.80       16.67      9.33 o
 -13   9   4        0.38        7.64      9.10 o
 -12   9   4      111.28      102.20      9.87 o
 -11   9   4        6.79        7.62      8.75 o
 -10   9   4      469.84      436.39     15.67 o
  -9   9   4       93.36      105.29      9.31 o
  -8   9   4       53.66       53.61      8.77 o
  -7   9   4        0.55        4.79      6.66 o
  -6   9   4       10.77       21.12      6.86 o
  -5   9   4      507.46      559.64     11.12 o
  -4   9   4       95.57       87.86      7.14 o
  -3   9   4      137.46      156.40      7.73 o
  -2   9   4      276.66      272.29     10.73 o
  -1   9   4       14.19       12.92      6.57 o
   0   9   4       51.55       77.72     11.85 o
   1   9   4      276.37      267.92     11.64 o
   2   9   4       27.83       29.73      7.47 o
   3   9   4       25.79       29.63      6.86 o
   4   9   4      121.72      114.07      8.26 o
   5   9   4       37.16       47.18      7.87 o
   6   9   4       58.82       87.21     13.25 o
   7   9   4       16.39       13.20      8.28 o
   8   9   4       32.84       34.03      9.49 o
   9   9   4      328.37      329.09     14.56 o
  10   9   4       51.75       57.99     16.58 o
  11   9   4       36.48       24.15     13.08 o
  12   9   4       33.25       18.18     13.48 o
  13   9   4       25.76       23.93     13.83 o
  14   9   4        1.47       15.08     14.53 o
  15   9   4       55.25       51.27     18.19 o
 -16  10   4       10.45       15.99     12.14 o
 -15  10   4       95.19      104.15     12.59 o
 -14  10   4       61.89       84.85     12.64 o
 -13  10   4      133.39      133.25     12.53 o
 -12  10   4      310.04      314.83     13.07 o
 -11  10   4      411.47      383.54     16.09 o
 -10  10   4      244.76      238.73     10.51 o
  -9  10   4      128.94      142.11      9.73 o
  -8  10   4        8.20        8.64      8.97 o
  -7  10   4      675.64      738.29     15.42 o
  -6  10   4      256.58      250.33     13.00 o
  -5  10   4      605.35      642.31     13.00 o
  -4  10   4      144.79      146.42      8.43 o
  -3  10   4     2028.95     2095.68     30.28 o
  -2  10   4     1481.73     1415.75     18.34 o
  -1  10   4       53.48       38.29      7.62 o
   0  10   4     2504.55     2498.81     50.15 o
   1  10   4      360.67      333.51     15.73 o
   2  10   4     1471.43     1587.71     27.62 o
   3  10   4      400.11      365.07     11.34 o
   4  10   4      170.07      168.14      9.53 o
   5  10   4      268.75      306.67     19.67 o
   6  10   4      214.65      198.71     11.92 o
   7  10   4      711.25      757.71     21.09 o
   8  10   4       86.89      138.40     12.60 o
   9  10   4      440.14      388.53     15.12 o
  10  10   4      416.77      423.99     20.75 o
  11  10   4      117.09      112.53     14.97 o
  12  10   4        3.94        8.49     13.93 o
  13  10   4      183.23      205.56     16.91 o
  14  10   4       18.92       21.52     15.83 o
 -15  11   4       50.65       37.13     15.95 o
 -14  11   4      116.32      135.76     18.48 o
 -13  11   4       97.84      127.25     14.20 o
 -12  11   4       67.76       77.25     13.91 o
 -11  11   4       71.76       75.40     12.95 o
 -10  11   4        7.86       12.35     11.00 o
  -9  11   4      295.73      284.60     17.77 o
  -8  11   4      208.95      218.66     18.44 o
  -7  11   4       94.39       79.88     19.16 o
  -6  11   4      367.27      389.80     14.53 o
  -5  11   4        0.70        8.24      9.80 o
  -4  11   4        5.65       13.36      9.32 o
  -3  11   4      217.27      221.63     10.44 o
  -2  11   4       91.34       99.28     10.56 o
  -1  11   4       18.41       15.86      9.45 o
   0  11   4      453.19      422.21     26.86 o
   1  11   4      110.06       93.26     14.00 o
   2  11   4       29.45       27.68     10.26 o
   3  11   4        3.80        7.08      9.75 o
   4  11   4      244.55      233.38     13.54 o
   5  11   4      210.83      246.09     11.24 o
   6  11   4      400.05      405.83     13.75 o
   7  11   4      103.64      103.19     12.89 o
   8  11   4      322.12      302.79     14.85 o
   9  11   4        4.01       13.03     12.29 o
  10  11   4      235.62      223.04     16.36 o
  11  11   4       81.42       85.83     15.95 o
  12  11   4       84.23       77.44     16.01 o
  13  11   4      163.10      166.97     21.95 o
 -15  12   4       81.95       56.74     15.15 o
 -14  12   4      106.91      109.38     15.42 o
 -13  12   4      107.49      119.28     15.68 o
 -12  12   4      296.39      331.53     16.60 o
 -11  12   4      125.77      134.03     14.44 o
 -10  12   4      151.85      170.82     13.20 o
  -9  12   4        3.07        8.03     12.26 o
  -8  12   4      678.26      658.99     21.68 o
  -7  12   4       77.32       75.87     13.61 o
  -6  12   4        9.20       16.08     12.48 o
  -5  12   4      442.50      438.58     14.56 o
  -4  12   4       10.18       15.84     11.14 o
  -3  12   4      662.36      652.16     18.40 o
  -2  12   4      549.69      491.10     15.16 o
  -1  12   4      575.30      528.57     23.41 o
   0  12   4       46.30       46.12     12.55 o
   1  12   4      240.60      178.69     13.87 o
   2  12   4        4.03       13.02     12.48 o
   3  12   4      181.51      191.68     11.53 o
   4  12   4      272.73      240.60     14.39 o
   5  12   4      241.76      285.49     15.39 o
   6  12   4      671.82      580.86     19.44 o
   7  12   4       27.97       25.27     12.99 o
   8  12   4      466.74      463.74     17.56 o
   9  12   4       31.70       36.85     13.45 o
  10  12   4      375.36      381.58     20.13 o
  11  12   4      188.13      177.87     18.21 o
  12  12   4        9.62        6.03     16.46 o
  13  12   4      256.13      305.17     20.07 o
 -14  13   4       23.29        5.30     15.96 o
 -13  13   4       35.64       44.97     18.07 o
 -12  13   4       68.02       59.99     16.11 o
 -11  13   4       37.57       67.49     27.60 o
 -10  13   4       43.99       35.15     14.73 o
  -9  13   4        0.72        7.37     13.25 o
  -8  13   4      105.60      116.08     13.58 o
  -7  13   4       38.87       40.70     12.92 o
  -6  13   4       43.64       50.42     14.85 o
  -5  13   4       75.62       60.04     14.43 o
  -4  13   4       36.27       70.96     24.06 o
  -3  13   4        8.63        4.13     15.58 o
  -2  13   4        3.10        7.41     15.71 o
  -1  13   4       50.53       56.53     14.44 o
   0  13   4       18.10       18.70     14.76 o
   1  13   4       91.57       42.72     14.29 o
   2  13   4      509.32      428.78     19.41 o
   3  13   4        7.46        4.42     13.90 o
   4  13   4       73.68       96.22     27.07 o
   5  13   4      206.99      204.92     20.48 o
   6  13   4       67.02       24.61     18.75 o
   7  13   4      106.40      104.07     16.73 o
   8  13   4       51.78       38.42     14.02 o
   9  13   4       52.68       49.65     15.15 o
  10  13   4      190.86      244.80     18.73 o
  11  13   4       12.33       17.27     16.88 o
  12  13   4       16.28       11.86     17.87 o
 -13  14   4        0.57       11.55     16.73 o
 -12  14   4        1.52        9.79     17.10 o
 -11  14   4        6.80        7.53     16.50 o
 -10  14   4        0.00        3.50     16.33 o
  -9  14   4       38.04       33.78     14.95 o
  -8  14   4       48.76       33.10     14.31 o
  -7  14   4       18.96       19.95     14.34 o
  -6  14   4      109.68      113.77     24.38 o
  -5  14   4       16.90       21.33     23.04 o
  -4  14   4       44.46       45.20     21.94 o
  -3  14   4      118.38      154.80     42.05 o
  -2  14   4       62.59       82.05     17.88 o
  -1  14   4       80.56       62.94     17.82 o
   0  14   4      353.07      324.90     18.46 o
   1  14   4      477.78      387.99     19.57 o
   2  14   4       91.88       86.64     19.62 o
   3  14   4       42.96       49.80     15.76 o
   4  14   4       22.91       44.19     19.15 o
   5  14   4       21.93       34.12     19.50 o
   6  14   4       59.52       79.40     19.67 o
   7  14   4        0.03       10.99     19.99 o
   8  14   4       51.98       33.52     21.31 o
   9  14   4        0.06       21.20     26.11 o
  10  14   4       10.90        0.30     25.54 o
 -11  15   4       23.10       24.44     18.40 o
 -10  15   4        1.13        4.37     20.69 o
  -9  15   4       79.06       62.14     22.05 o
  -8  15   4        0.50        4.25     20.78 o
  -7  15   4      115.66      122.13     25.73 o
  -6  15   4       53.14       47.10     21.31 o
  -5  15   4       44.69       78.69     30.01 o
  -4  15   4      153.74      130.58     26.99 o
  -3  15   4      187.59      161.64     27.14 o
  -2  15   4       66.70       65.80     18.39 o
  -1  15   4       38.38       44.83     20.42 o
   0  15   4       56.70       36.20     18.39 o
   1  15   4       58.63       80.32     40.53 o
   2  15   4       10.96       15.12     15.97 o
   3  15   4      174.58      178.97     25.71 o
   4  15   4       18.19        6.99     20.68 o
   5  15   4       71.50       41.03     21.35 o
   6  15   4       44.45       48.51     21.70 o
   7  15   4       48.35       52.58     21.33 o
   8  15   4        5.85        1.26     22.26 o
   9  15   4       11.00       19.84     27.75 o
  -9  16   4        0.56        1.08     26.25 o
  -8  16   4      175.00      181.83     24.19 o
  -7  16   4       11.74       28.44     22.70 o
  -6  16   4       83.96       63.14     23.00 o
  -5  16   4       94.04      119.56     22.69 o
  -4  16   4       38.02        4.66     25.90 o
  -3  16   4       88.94       52.73     25.21 o
  -2  16   4        1.12        3.16     19.91 o
  -1  16   4      400.81      454.76     31.22 o
   0  16   4       70.79       82.99     20.83 o
   1  16   4      102.94      112.09     21.20 o
   2  16   4      123.22      156.98     91.67 o
   3  16   4       48.55       45.67     26.04 o
   4  16   4        1.04       10.26     27.43 o
   5  16   4       41.75       14.81     22.57 o
   6  16   4       71.81       93.52     24.24 o
   7  16   4       11.87       12.20     23.41 o
  -7  17   4       72.67       79.65     25.18 o
  -6  17   4       58.11       88.81     24.77 o
  -5  17   4        4.37        4.03     22.80 o
  -4  17   4        0.09        0.26     23.54 o
  -3  17   4        4.04        1.78     25.70 o
  -2  17   4        3.21       13.45     27.95 o
  -1  17   4       27.61       18.24     21.88 o
   0  17   4        0.02        6.39     21.22 o
   1  17   4        3.72       29.66     31.20 o
   2  17   4       39.34       26.41     26.68 o
   3  17   4       35.30       57.28     27.61 o
   4  17   4        0.14        8.05     27.08 o
   5  17   4      240.65      254.57     31.92 o
  -3  18   4      129.70      173.35     27.41 o
  -2  18   4        4.38       26.79     30.29 o
  -1  18   4       97.64       99.99     31.55 o
   0  18   4       23.72        1.31     44.36 o
   1  18   4        0.24        6.23     29.28 o
 -19   1   5      199.05      182.86     13.29 o
 -18   1   5       42.72       48.39      8.82 o
 -17   1   5      436.28      420.12     12.79 o
 -16   1   5       30.61       35.29      8.37 o
 -15   1   5      154.39      192.68      8.71 o
 -14   1   5      877.09      807.52     23.64 o
 -13   1   5      677.63      617.54     14.01 o
 -12   1   5     1785.46     1755.60     27.40 o
 -11   1   5      232.76      237.79      8.97 o
 -10   1   5     1395.48     1301.84     13.18 o
  -9   1   5     1424.59     1370.05     20.84 o
  -8   1   5      383.34      379.78      5.28 o
  -7   1   5     5478.71     5445.27     64.00 o
  -6   1   5     3462.70     3486.59     55.14 o
  -5   1   5     2999.23     2924.05     16.80 o
  -4   1   5     2049.77     2072.01     35.21 o
  -3   1   5     2046.52     1814.39     18.21 o
  -2   1   5     2550.21     2579.75     24.15 o
  -1   1   5     4380.76     4355.63     45.42 o
   0   1   5       61.94      138.93      6.29 o
   1   1   5     3476.70     3675.99     53.00 o
   2   1   5     4864.27     4962.26     36.22 o
   3   1   5       25.74       15.06      6.22 o
   4   1   5     5504.67     5973.65     56.71 o
   5   1   5      309.58      324.68     15.26 o
   6   1   5     2226.67     2404.01     35.72 o
   7   1   5      959.79      962.07     15.30 o
   8   1   5      188.45      196.92      6.60 o
   9   1   5      832.43      825.00     22.52 o
  10   1   5       49.95       50.58      8.71 o
  11   1   5       18.87       12.32      9.09 o
  12   1   5       68.15       72.53      9.54 o
  13   1   5        9.26       11.84      9.53 o
  14   1   5      343.42      378.50     12.89 o
  15   1   5       21.78       19.34     11.11 o
  16   1   5        6.37       13.61     11.83 o
  17   1   5       21.03       52.79     12.68 o
 -19   2   5        5.21        7.22     12.85 o
 -18   2   5        0.58        1.30     12.10 o
 -17   2   5       47.02       48.93      8.86 o
 -16   2   5       28.74       24.40      8.56 o
 -15   2   5       38.73       30.93      8.24 o
 -14   2   5      217.93      169.18     11.43 o
 -13   2   5       31.40       35.72      7.93 o
 -12   2   5       85.41       75.52      8.51 o
 -11   2   5     1384.02     1359.29     22.32 o
 -10   2   5        5.83       19.28      4.11 o
  -9   2   5     1555.22     1561.10     21.69 o
  -8   2   5       30.95       29.11      4.46 o
  -7   2   5     1971.69     1949.30     16.60 o
  -6   2   5       27.20       25.00      6.42 o
  -5   2   5     1177.41     1049.68     17.19 o
  -4   2   5     2675.25     2666.98     21.71 o
  -3   2   5      490.69      538.84     15.40 o
  -2   2   5     5603.70     5663.93     55.72 o
  -1   2   5      688.44      793.30     12.63 o
   0   2   5    24825.22    25440.22    184.88 o
   1   2   5      261.52      224.00     12.18 o
   2   2   5     6096.95     6103.03     61.74 o
   3   2   5      386.38      364.01      8.35 o
   4   2   5     1345.28     1268.91     35.16 o
   5   2   5     5834.16     5835.13     52.78 o
   6   2   5      340.84      304.02      7.72 o
   7   2   5     2545.47     2442.57     29.15 o
   8   2   5      411.15      412.05      9.94 o
   9   2   5     2449.72     2340.98     30.59 o
  10   2   5      299.71      325.02     12.04 o
  11   2   5     1195.91     1255.01     23.80 o
  12   2   5      894.77      831.05     18.76 o
  13   2   5      501.07      529.49     13.70 o
  14   2   5      150.73      140.40     11.87 o
  15   2   5       65.19       64.09     11.65 o
  16   2   5      147.03      156.08     12.89 o
 -19   3   5        0.89        4.48     14.04 o
 -18   3   5        3.76        4.57     13.23 o
 -17   3   5       22.31       27.35     13.06 o
 -16   3   5       21.41       17.40      8.51 o
 -15   3   5       93.23       86.61      9.02 o
 -14   3   5        7.67       17.96      8.41 o
 -13   3   5       27.99       36.77     12.25 o
 -12   3   5       17.59       19.20      7.84 o
 -11   3   5       17.45       10.61      6.14 o
 -10   3   5     1098.43     1046.24     18.38 o
  -9   3   5      124.54      156.11     13.41 o
  -8   3   5      625.11      643.91      9.21 o
  -7   3   5       16.05        4.77      5.24 o
  -6   3   5      532.97      626.00     12.75 o
  -5   3   5      487.85      467.72      8.90 o
  -4   3   5      326.59      374.53     10.19 o
  -3   3   5     4751.81     5088.78     67.27 o
  -2   3   5       16.50        4.23      4.73 o
  -1   3   5     1444.70     1781.94     35.06 o
   0   3   5     1543.34     1690.40     26.68 o
   1   3   5      202.73      211.78      5.45 o
   2   3   5       30.17       26.16      7.46 o
   3   3   5       45.90       29.08      6.02 o
   4   3   5      370.52      377.52     11.28 o
   5   3   5      240.76      250.29     11.62 o
   6   3   5      216.42      210.88      8.23 o
   7   3   5      384.12      399.88      6.75 o
   8   3   5       31.65       12.22      5.68 o
   9   3   5       21.50       32.08      6.66 o
  10   3   5      261.58      301.47      9.21 o
  11   3   5       30.79       15.74      8.75 o
  12   3   5        1.91        9.18      9.55 o
  13   3   5       43.21       28.57      9.94 o
  14   3   5       36.86       25.19     10.62 o
  15   3   5      186.83      173.89     12.43 o
  16   3   5       67.53       75.80     12.53 o
 -19   4   5       51.29       50.78     15.57 o
 -18   4   5       35.11       29.79     14.96 o
 -17   4   5       26.26       30.65     14.14 o
 -16   4   5       50.28       58.66      9.31 o
 -15   4   5        5.77       11.36      9.09 o
 -14   4   5      332.46      352.74     11.26 o
 -13   4   5       63.05       67.94     14.92 o
 -12   4   5      110.37      106.92      9.01 o
 -11   4   5      221.41      226.09      9.29 o
 -10   4   5      327.35      315.87     17.23 o
  -9   4   5      270.38      288.55     12.27 o
  -8   4   5     2749.28     2875.11     53.35 o
  -7   4   5       75.34       68.34      4.11 o
  -6   4   5     1581.45     1572.05     19.99 o
  -5   4   5       78.82       58.80      5.24 o
  -4   4   5      423.38      473.67     10.56 o
  -3   4   5     3751.21     3891.16     42.78 o
  -2   4   5     1206.32     1368.64     15.61 o
  -1   4   5     3768.48     4046.54     69.99 o
   0   4   5      894.39      843.64     14.43 o
   1   4   5     5626.82     6026.10     66.87 o
   2   4   5       92.41      124.46      5.99 o
   3   4   5      455.29      410.48     15.61 o
   4   4   5      410.15      443.74      9.12 o
   5   4   5      537.45      552.59      9.83 o
   6   4   5      867.95      868.72     19.79 o
   7   4   5      407.76      376.85      9.83 o
   8   4   5      668.79      674.84     17.30 o
   9   4   5      129.40      129.15     10.13 o
  10   4   5     1851.79     1782.35     25.99 o
  11   4   5       22.65       18.07      9.09 o
  12   4   5      519.54      578.38     13.46 o
  13   4   5      397.82      374.55     12.10 o
  14   4   5       60.31       66.42     10.56 o
  15   4   5      174.28      168.59     11.32 o
  16   4   5        3.33        5.92     11.10 o
 -18   5   5       77.47       70.04     16.31 o
 -17   5   5      155.68      141.58     16.30 o
 -16   5   5      266.73      296.09     12.73 o
 -15   5   5      383.05      406.12     15.60 o
 -14   5   5      185.33      173.46     11.61 o
 -13   5   5      854.68      916.61     21.32 o
 -12   5   5     1305.94     1260.44     24.11 o
 -11   5   5      477.13      475.10     16.98 o
 -10   5   5      905.61      986.14     16.56 o
  -9   5   5      916.24      814.72     18.84 o
  -8   5   5     3776.51     3940.29     54.72 o
  -7   5   5     3868.93     3934.60     54.82 o
  -6   5   5      313.69      292.14      9.63 o
  -5   5   5     4756.97     4999.48     47.94 o
  -4   5   5      267.54      258.34      6.77 o
  -3   5   5      381.09      264.54      8.05 o
  -2   5   5     2999.68     2947.61     45.52 o
  -1   5   5      456.18      339.84     10.26 o
   0   5   5     3906.41     4031.37     42.28 o
   1   5   5     5021.23     5092.03     39.05 o
   2   5   5     1991.69     2025.31     16.09 o
   3   5   5      509.74      565.74     11.88 o
   4   5   5      484.42      441.67     12.94 o
   5   5   5      139.07      129.88      7.55 o
   6   5   5      516.57      526.48     10.30 o
   7   5   5      135.88      146.62      7.65 o
   8   5   5      156.48      155.58      9.89 o
   9   5   5      227.72      236.73      9.89 o
  10   5   5      102.27      135.18      9.86 o
  11   5   5       35.31       30.50      9.48 o
  12   5   5        0.49        6.64      9.93 o
  13   5   5       30.98       34.24     10.56 o
  14   5   5      144.94      134.73     12.00 o
  15   5   5       36.59       25.54     11.86 o
  16   5   5        8.85       11.71     13.02 o
 -18   6   5       24.71       22.73     17.02 o
 -17   6   5       13.57       11.49     16.18 o
 -16   6   5       31.67       40.42     10.78 o
 -15   6   5       20.50       20.36     10.73 o
 -14   6   5       34.96       44.01     10.56 o
 -13   6   5       21.16       17.04      6.71 o
 -12   6   5      346.61      326.92      8.69 o
 -11   6   5     1087.99     1103.51     20.02 o
 -10   6   5       29.99       29.23      6.97 o
  -9   6   5      446.78      452.33     10.52 o
  -8   6   5        5.06        3.56      5.81 o
  -7   6   5       55.69       52.43      9.50 o
  -6   6   5      163.72      153.74      6.59 o
  -5   6   5        0.38        6.26      5.01 o
  -4   6   5      298.68      327.11      8.23 o
  -3   6   5        9.06        3.42      6.51 o
  -2   6   5     1525.83     1492.88     23.56 o
  -1   6   5      205.12      256.22      7.08 o
   0   6   5     1036.15     1061.83     30.74 o
   1   6   5      405.51      464.46      7.40 o
   2   6   5       66.41       68.38      5.20 o
   3   6   5     1029.96     1033.10     15.25 o
   4   6   5      772.61      663.06     13.66 o
   5   6   5      268.46      265.77     12.75 o
   6   6   5      569.36      562.67     11.64 o
   7   6   5      144.85      166.22      7.31 o
   8   6   5      323.75      298.17     10.65 o
   9   6   5      633.66      635.96     12.73 o
  10   6   5       90.35       94.04      9.91 o
  11   6   5      139.66      140.87     15.32 o
  12   6   5       38.63       28.85     10.85 o
  13   6   5      256.09      239.96     13.02 o
  14   6   5       89.70       95.46     12.12 o
  15   6   5        4.32        8.18     14.21 o
  16   6   5       61.56       61.02     15.36 o
 -18   7   5       29.51       41.29     18.72 o
 -17   7   5       94.70       90.30     18.01 o
 -16   7   5       89.62      104.92     10.16 o
 -15   7   5       11.02       25.20      9.00 o
 -14   7   5      118.30      110.69      9.49 o
 -13   7   5        2.07        8.17      7.79 o
 -12   7   5       11.90       11.43      6.88 o
 -11   7   5      600.78      610.11     14.85 o
 -10   7   5      983.43     1029.77     14.77 o
  -9   7   5      210.55      221.64      8.89 o
  -8   7   5      638.88      645.42      9.84 o
  -7   7   5      164.07      169.54      7.45 o
  -6   7   5       23.18       26.53      6.44 o
  -5   7   5      451.80      512.58     11.87 o
  -4   7   5      571.34      546.32     14.25 o
  -3   7   5      104.86       91.90      7.33 o
  -2   7   5      500.97      454.47      8.78 o
  -1   7   5        7.21       14.59      5.30 o
   0   7   5      652.75      644.25     18.59 o
   1   7   5     1245.79     1405.94     33.01 o
   2   7   5     1261.32     1258.00     17.54 o
   3   7   5      971.80      972.10     22.80 o
   4   7   5       19.13       32.89      6.82 o
   5   7   5     1508.70     1487.92     21.19 o
   6   7   5       54.68       54.53      8.18 o
   7   7   5      211.81      207.85      9.86 o
   8   7   5      315.76      325.78     11.58 o
   9   7   5      104.32       94.42      9.28 o
  10   7   5       73.19       70.62     10.52 o
  11   7   5      244.26      244.70     12.32 o
  12   7   5      458.11      419.52     15.01 o
  13   7   5      253.86      254.67     16.83 o
  14   7   5       58.19       55.57     14.94 o
  15   7   5       14.77       21.00     15.34 o
 -17   8   5       17.29       15.67     10.75 o
 -16   8   5       31.77       26.98      9.07 o
 -15   8   5       22.62       18.74      9.09 o
 -14   8   5       28.51       30.84      9.19 o
 -13   8   5       15.60       14.15      8.82 o
 -12   8   5      427.79      403.23     11.45 o
 -11   8   5       97.53      120.64      9.22 o
 -10   8   5      100.37      105.93      8.67 o
  -9   8   5      135.69      126.97      9.24 o
  -8   8   5      429.63      469.81     10.85 o
  -7   8   5        3.33        9.55      6.43 o
  -6   8   5      266.48      269.63      7.04 o
  -5   8   5      945.08     1004.87     15.52 o
  -4   8   5      647.54      634.51     17.67 o
  -3   8   5      943.20      972.99     16.14 o
  -2   8   5        9.11        9.37      5.37 o
  -1   8   5     1607.74     1579.00     17.07 o
   0   8   5        8.49       20.70      5.20 o
   1   8   5     3266.70     3198.44     35.19 o
   2   8   5      156.68      172.86     13.08 o
   3   8   5     2026.49     2044.77     36.19 o
   4   8   5     2742.30     2704.03     27.99 o
   5   8   5      440.16      426.18      9.13 o
   6   8   5      587.24      613.58     13.55 o
   7   8   5      122.87      147.42      9.99 o
   8   8   5     1664.64     1624.99     26.01 o
   9   8   5       70.87       88.69     11.60 o
  10   8   5      418.09      403.07     19.93 o
  11   8   5      311.82      340.56     26.99 o
  12   8   5      918.82      894.56     31.89 o
  13   8   5       37.97       34.43     14.39 o
  14   8   5      141.32      170.47     16.43 o
  15   8   5      244.78      281.41     18.54 o
 -17   9   5       70.61       77.74     11.85 o
 -16   9   5       23.48       26.23     10.90 o
 -15   9   5       79.94       85.01     10.43 o
 -14   9   5      196.13      190.49     12.42 o
 -13   9   5       76.20       96.43     10.22 o
 -12   9   5      285.88      290.87     12.86 o
 -11   9   5       87.63       95.54     10.01 o
 -10   9   5       46.13       37.12      8.73 o
  -9   9   5      110.04       94.67     21.01 o
  -8   9   5      143.02      120.69      9.64 o
  -7   9   5      191.79      202.58      8.63 o
  -6   9   5       69.09       76.89      7.30 o
  -5   9   5       53.66       42.16      8.49 o
  -4   9   5     1065.40     1051.77     17.46 o
  -3   9   5      476.44      496.90     12.61 o
  -2   9   5      421.37      411.66     10.65 o
  -1   9   5      157.52      122.80      8.61 o
   0   9   5      185.14      142.07     13.11 o
   1   9   5      378.62      336.62     13.21 o
   2   9   5       35.63       34.29      8.34 o
   3   9   5      723.68      748.57     21.66 o
   4   9   5       35.56       27.20      9.95 o
   5   9   5      218.21      209.71     11.76 o
   6   9   5       38.14       36.39      9.40 o
   7   9   5       12.74       18.09     10.18 o
   8   9   5        4.55        7.20     11.17 o
   9   9   5       41.72       45.34     12.19 o
  10   9   5      259.69      242.37     16.32 o
  11   9   5      252.66      218.98     17.25 o
  12   9   5        2.24       12.39     14.43 o
  13   9   5       15.65       27.67     15.50 o
  14   9   5       64.13       77.98     31.22 o
 -16  10   5        9.56       14.85     12.65 o
 -15  10   5       82.42      100.84     12.92 o
 -14  10   5       56.96       70.14     12.85 o
 -13  10   5      140.50      146.17     14.05 o
 -12  10   5      221.71      232.18     14.38 o
 -11  10   5        1.95        3.09     11.56 o
 -10  10   5        2.44        8.46     10.31 o
  -9  10   5     1048.40     1148.80     25.35 o
  -8  10   5        5.33        3.59     11.22 o
  -7  10   5      279.37      297.96     14.45 o
  -6  10   5       51.54       51.83     10.52 o
  -5  10   5       36.33       36.12      9.25 o
  -4  10   5      610.12      590.12     14.32 o
  -3  10   5       21.05       26.99      9.37 o
  -2  10   5      417.16      423.70     10.08 o
  -1  10   5      210.63      205.55     10.80 o
   0  10   5        1.88       24.60      6.64 o
   1  10   5      263.34      249.82      9.82 o
   2  10   5      470.65      449.21     14.86 o
   3  10   5      661.88      661.77     12.52 o
   4  10   5        1.52        4.33      9.74 o
   5  10   5      195.78      186.04     12.09 o
   6  10   5       30.81       41.40     11.95 o
   7  10   5       34.19       24.97     11.72 o
   8  10   5       55.76       55.39     12.62 o
   9  10   5      547.58      514.81     16.65 o
  10  10   5        7.50       11.80     14.89 o
  11  10   5        2.66        6.96     14.86 o
  12  10   5       11.57        6.44     15.87 o
  13  10   5        4.86        6.12     16.26 o
 -15  11   5      116.93      141.43     15.23 o
 -14  11   5      127.42      139.36     15.16 o
 -13  11   5       49.88       62.05     14.11 o
 -12  11   5      412.09      411.04     16.65 o
 -11  11   5      460.77      447.23     15.79 o
 -10  11   5      128.07      118.61     12.31 o
  -9  11   5      380.30      425.05     17.26 o
  -8  11   5      289.54      285.72     16.53 o
  -7  11   5      190.57      185.34     14.57 o
  -6  11   5      313.00      302.00     13.64 o
  -5  11   5      118.64      125.37     16.79 o
  -4  11   5      419.34      404.64     11.49 o
  -3  11   5      769.40      771.96     18.51 o
  -2  11   5       10.08       11.28      9.97 o
  -1  11   5      461.64      486.71     17.06 o
   0  11   5      800.14      829.07     23.77 o
   1  11   5       30.07       41.76     16.15 o
   2  11   5       11.92       11.49      9.71 o
   3  11   5       81.17       76.93     11.19 o
   4  11   5      536.32      534.19     19.28 o
   5  11   5       32.48       38.71     11.24 o
   6  11   5      235.46      196.45     13.38 o
   7  11   5      110.34      109.57     13.17 o
   8  11   5       28.00       41.96     17.68 o
   9  11   5       57.33       54.95     16.70 o
  10  11   5      222.44      256.15     18.42 o
  11  11   5        3.65        8.28     15.72 o
  12  11   5        7.24        9.62     16.36 o
  13  11   5       13.73       14.70     17.11 o
 -14  12   5       50.64       67.02     15.19 o
 -13  12   5       10.49        9.17     15.10 o
 -12  12   5       48.58       50.20     14.83 o
 -11  12   5       28.31       27.77     14.95 o
 -10  12   5       12.02       15.65     14.26 o
  -9  12   5        0.37        7.09     12.58 o
  -8  12   5        5.81        8.66     13.31 o
  -7  12   5       45.46       35.09     13.12 o
  -6  12   5       49.41       56.20     13.55 o
  -5  12   5       12.44       14.89     11.24 o
  -4  12   5       25.06       21.76     10.70 o
  -3  12   5        6.11       27.77     10.41 o
  -2  12   5        4.39        6.13     13.01 o
  -1  12   5      344.62      324.58     16.90 o
   0  12   5       41.49       48.11     14.92 o
   1  12   5        1.39        1.45     12.36 o
   2  12   5      367.55      342.06     15.45 o
   3  12   5       44.37       50.06     13.87 o
   4  12   5       78.20       89.29     17.41 o
   5  12   5      713.21      599.18     30.53 o
   6  12   5       54.56       56.50     15.58 o
   7  12   5      116.60      126.36     14.81 o
   8  12   5      197.75      213.82     19.67 o
   9  12   5       60.86       67.27     16.79 o
  10  12   5      125.31      128.38     18.01 o
  11  12   5       23.13       14.68     17.31 o
  12  12   5       34.85       37.68     18.38 o
 -13  13   5       13.72       12.30     16.13 o
 -12  13   5        4.89       15.31     16.17 o
 -11  13   5       11.04       17.61     15.90 o
 -10  13   5        3.30        5.79     15.41 o
  -9  13   5        0.04        3.46     13.50 o
  -8  13   5       68.23       97.28     14.90 o
  -7  13   5      224.16      239.36     16.16 o
  -6  13   5      175.42      203.31     16.38 o
  -5  13   5       64.49       76.29     24.38 o
  -4  13   5       73.52       85.05     16.68 o
  -3  13   5       62.07       44.72     15.46 o
  -2  13   5       32.58       33.77     15.99 o
  -1  13   5       50.22       51.63     14.71 o
   0  13   5       35.52       44.30     14.97 o
   1  13   5      295.06      278.64     18.03 o
   2  13   5      240.84      214.28     15.77 o
   3  13   5       50.90       40.61     23.22 o
   4  13   5      296.01      305.40     25.63 o
   5  13   5       77.04       77.21     20.83 o
   6  13   5       36.65       43.08     20.30 o
   7  13   5      494.16      524.92     33.20 o
   8  13   5       14.48       16.60     20.24 o
   9  13   5       69.40       49.51     26.44 o
  10  13   5       58.77       40.15     25.67 o
  11  13   5        2.60        7.29     26.62 o
 -12  14   5       42.84       44.07     17.63 o
 -11  14   5       36.75       45.01     17.76 o
 -10  14   5       23.60       26.33     17.36 o
  -9  14   5        1.77        5.55     14.73 o
  -8  14   5        4.20        4.84     16.82 o
  -7  14   5       40.05       42.17     27.45 o
  -6  14   5      108.69       67.37     44.39 o
  -5  14   5        0.61        0.61     21.79 o
  -4  14   5      130.12      144.54     28.73 o
  -3  14   5      194.87      186.22     34.35 o
  -2  14   5      325.55      266.42     20.10 o
  -1  14   5      456.53      443.52     36.72 o
   0  14   5      254.19      209.36     17.63 o
   1  14   5      151.58      142.66     16.88 o
   2  14   5       73.89       58.49     16.19 o
   3  14   5       56.85       60.87     17.00 o
   4  14   5       14.28        2.27     19.59 o
   5  14   5       50.76       48.90     23.63 o
   6  14   5       71.29       62.88     20.33 o
   7  14   5      241.21      195.19     24.69 o
   8  14   5        1.43        7.34     20.34 o
   9  14   5       71.43       64.56     26.64 o
  10  14   5       51.74       73.86     28.38 o
 -11  15   5        1.41       14.78     26.81 o
 -10  15   5       59.66       68.91     28.67 o
  -9  15   5       32.45       27.75     22.32 o
  -8  15   5        3.62        1.44     21.57 o
  -7  15   5        0.94        3.78     24.74 o
  -6  15   5      644.29      627.70     36.35 o
  -5  15   5      115.34      171.36     37.07 o
  -4  15   5        2.58        4.76     25.42 o
  -3  15   5      166.41      169.34     27.36 o
  -2  15   5        0.63        4.44     19.72 o
  -1  15   5        0.32       10.63     19.26 o
   0  15   5      152.70      165.56     18.84 o
   1  15   5       25.36       13.41     17.62 o
   2  15   5       34.16       23.29     17.43 o
   3  15   5       44.87       63.02     30.80 o
   4  15   5       47.25       23.14     22.12 o
   5  15   5       23.99        9.54     21.97 o
   6  15   5        2.22       11.98     22.21 o
   7  15   5        0.73        8.14     22.58 o
   8  15   5       10.40        0.57     22.63 o
  -9  16   5       26.35       10.29     29.08 o
  -8  16   5       19.38       14.15     23.20 o
  -7  16   5      283.53      272.95     32.07 o
  -6  16   5      180.07      108.26     30.18 o
  -5  16   5      138.34      158.54     31.71 o
  -4  16   5       76.64       88.98     25.62 o
  -3  16   5       25.31       25.85     25.66 o
  -2  16   5        2.18        1.12     24.81 o
  -1  16   5       16.52       31.96     20.37 o
   0  16   5        0.07       13.37     20.22 o
   1  16   5        0.32       10.06     19.87 o
   2  16   5        9.14       34.18     22.40 o
   3  16   5        7.60       24.37     21.37 o
   4  16   5       18.10       30.09     22.49 o
   5  16   5       20.24       19.53     22.60 o
   6  16   5        4.35       10.20     23.09 o
  -6  17   5        1.44        0.06     23.21 o
  -5  17   5        0.24       10.52     29.05 o
  -4  17   5      112.30      112.17     39.84 o
  -3  17   5       10.96       40.96     29.28 o
  -2  17   5       27.51       39.81     27.12 o
  -1  17   5      129.45      122.29     30.04 o
   0  17   5       13.44       26.19     21.78 o
   1  17   5        5.31       14.52     29.01 o
   2  17   5        6.21       14.67     29.03 o
   3  17   5       48.05       22.40     29.96 o
   4  17   5        5.47       12.93     23.75 o
 -19   0   6       32.42       27.29     11.39 o
 -18   0   6        2.62        6.96     10.94 o
 -17   0   6      141.15      156.07     11.25 o
 -16   0   6       13.13       14.64     12.39 o
 -15   0   6      258.21      262.15     15.38 o
 -14   0   6      557.74      526.56     17.58 o
 -13   0   6      446.09      404.59     19.22 o
 -12   0   6       84.58       97.75     10.77 o
 -11   0   6       32.77       31.50      8.84 o
 -10   0   6     1093.34      986.20     21.46 o
  -9   0   6       45.05       68.87      7.55 o
  -8   0   6     1107.52     1079.81     43.52 o
  -7   0   6     1349.39     1475.34     26.07 o
  -6   0   6       57.10       73.74      6.52 o
  -5   0   6        3.99       61.04      6.50 o
  -4   0   6      257.74      236.18     11.04 o
  -3   0   6      216.74      273.43     22.33 o
  -2   0   6     1508.23     1577.10     33.33 o
  -1   0   6      128.28      147.30      8.97 o
   0   0   6      162.94      225.74      8.34 o
   1   0   6     2138.53     2570.28     44.31 o
   2   0   6     3228.65     3702.28     56.65 o
   3   0   6        0.86        5.84     18.97 o
   4   0   6      582.03      723.98     26.61 o
   5   0   6     1104.41     1117.55     21.25 o
   6   0   6       68.34       85.77     10.01 o
   7   0   6      988.08      898.81     23.16 o
   8   0   6      572.55      551.67     27.86 o
   9   0   6       54.57       85.74     10.39 o
  10   0   6      870.41      922.33     32.01 o
  11   0   6        2.06        7.02     14.04 o
  12   0   6      307.89      281.49     16.58 o
  13   0   6        1.75       11.53     15.77 o
  14   0   6        3.28        6.38     16.03 o
  15   0   6      422.60      478.31     23.12 o
  16   0   6       64.08       72.72     19.18 o
 -19   1   6        1.20       10.71      9.32 o
 -18   1   6       28.65       33.28      7.96 o
 -17   1   6       32.30       36.79      7.52 o
 -16   1   6      199.55      188.85      7.74 o
 -15   1   6        7.49       16.39      6.74 o
 -14   1   6      621.99      573.53     12.81 o
 -13   1   6       68.79       71.53      6.49 o
 -12   1   6      443.48      462.05     15.14 o
 -11   1   6      449.13      457.27     11.12 o
 -10   1   6      209.83      210.28      9.92 o
  -9   1   6      829.73      811.03     16.80 o
  -8   1   6      281.77      284.93      6.94 o
  -7   1   6     1292.95     1375.63     22.53 o
  -6   1   6       26.53       23.60      5.03 o
  -5   1   6     3862.29     3893.28     56.76 o
  -4   1   6       11.41       31.69      5.77 o
  -3   1   6     6459.40     6660.66     49.88 o
  -2   1   6       36.87       18.10      5.71 o
  -1   1   6     5110.03     5001.95     57.13 o
   0   1   6     3202.28     3444.06     26.08 o
   1   1   6      274.56      337.23      7.25 o
   2   1   6     2380.54     2305.75     42.93 o
   3   1   6       96.97       91.68      4.76 o
   4   1   6     2154.72     2260.63     24.43 o
   5   1   6      387.49      437.93     11.39 o
   6   1   6      937.24      919.37     21.32 o
   7   1   6      486.16      501.94     15.09 o
   8   1   6      358.98      378.42      9.20 o
   9   1   6      229.46      215.62     14.10 o
  10   1   6      125.81      135.22     12.67 o
  11   1   6      273.95      314.78     12.26 o
  12   1   6      221.77      235.41     13.24 o
  13   1   6        4.65        7.88     10.85 o
  14   1   6        1.33        7.82     11.56 o
  15   1   6      132.51      157.61     13.43 o
  16   1   6       10.37       16.05     12.73 o
 -19   2   6        7.05       10.36     10.76 o
 -18   2   6        8.09       11.08      8.43 o
 -17   2   6       11.12       14.64      8.37 o
 -16   2   6       14.86       15.50      9.40 o
 -15   2   6       10.30        7.20      6.60 o
 -14   2   6        1.79        7.30      6.57 o
 -13   2   6       11.11        6.84      6.25 o
 -12   2   6       95.29      104.27      7.15 o
 -11   2   6        8.14        2.72      6.56 o
 -10   2   6        9.88        5.68      6.17 o
  -9   2   6        2.31        2.37      4.97 o
  -8   2   6        0.59       12.24      4.46 o
  -7   2   6      881.38      912.87      9.13 o
  -6   2   6      912.52      995.87     13.91 o
  -5   2   6        5.58        1.86      5.84 o
  -4   2   6      724.74      837.33     13.79 o
  -3   2   6     1082.94     1263.43     15.34 o
  -2   2   6     2793.79     3077.95     17.19 o
  -1   2   6      957.63     1003.60     15.43 o
   0   2   6     3583.73     4005.46     33.61 o
   1   2   6      108.66       67.56      7.37 o
   2   2   6      231.04      241.77      4.43 o
   3   2   6       77.59       53.84      6.68 o
   4   2   6     1374.73     1472.94     18.85 o
   5   2   6       67.55       73.50     11.76 o
   6   2   6       76.24       66.03      7.19 o
   7   2   6      408.97      445.74     14.75 o
   8   2   6      112.28       92.90     10.43 o
   9   2   6        0.40        2.68      7.55 o
  10   2   6       30.77       45.81     10.05 o
  11   2   6       56.06       60.83     12.75 o
  12   2   6      198.64      202.89     11.93 o
  13   2   6        4.90        6.59     10.82 o
  14   2   6       80.71       84.95     12.55 o
  15   2   6        4.35       22.73     12.46 o
  16   2   6        1.74        8.35     12.86 o
 -19   3   6       56.17       21.10     14.48 o
 -18   3   6       27.82       28.79     14.47 o
 -17   3   6      181.64      197.01     16.09 o
 -16   3   6       93.59      100.16     10.98 o
 -15   3   6      246.40      243.60     11.62 o
 -14   3   6      897.22      856.18     15.90 o
 -13   3   6      572.23      568.65     11.89 o
 -12   3   6     1052.26     1081.07     17.44 o
 -11   3   6     1116.92     1062.68     14.13 o
 -10   3   6      284.83      317.43     11.93 o
  -9   3   6     1753.32     1827.31     28.95 o
  -8   3   6     2261.49     2325.81     28.41 o
  -7   3   6       95.28       69.64      6.14 o
  -6   3   6     3386.11     3465.97     19.87 o
  -5   3   6     7912.05     8118.20     90.45 o
  -4   3   6      944.32      805.93     14.22 o
  -3   3   6     8517.70     8804.27    104.06 o
  -2   3   6     5838.34     5974.43     75.48 o
  -1   3   6     2734.70     2555.43     20.64 o
   0   3   6     1626.06     1583.59     30.12 o
   1   3   6      491.80      430.66     11.85 o
   2   3   6     7764.29     7834.12     84.48 o
   3   3   6     1693.94     1739.41     28.74 o
   4   3   6     4534.87     4713.57     62.73 o
   5   3   6     1112.90     1142.80     23.14 o
   6   3   6      698.49      680.94      7.61 o
   7   3   6     2335.98     2519.81     23.36 o
   8   3   6      604.10      618.09     13.06 o
   9   3   6     2216.50     2247.08     35.32 o
  10   3   6     1074.69     1133.76     26.93 o
  11   3   6      110.95      130.85     11.36 o
  12   3   6      582.35      609.25     16.82 o
  13   3   6       65.67       62.01     10.52 o
  14   3   6      155.55      166.04     12.08 o
  15   3   6      108.18      129.19     12.53 o
  16   3   6       53.92       48.63     13.33 o
 -19   4   6       21.52       19.37     15.88 o
 -18   4   6       59.07       69.70     15.92 o
 -17   4   6       83.42       72.09     11.14 o
 -16   4   6      181.72      187.70     12.48 o
 -15   4   6        2.60        6.07      7.95 o
 -14   4   6       70.91       79.08      6.93 o
 -13   4   6      399.75      401.93     13.24 o
 -12   4   6      168.84      159.10      8.25 o
 -11   4   6      763.98      785.70     18.11 o
 -10   4   6        6.63        4.93      6.76 o
  -9   4   6       44.01       37.60      5.68 o
  -8   4   6     2264.55     2272.67     18.39 o
  -7   4   6      247.45      285.89     11.18 o
  -6   4   6        7.02        5.55      5.07 o
  -5   4   6      742.38      762.82     16.98 o
  -4   4   6       21.21       34.88      4.99 o
  -3   4   6      202.07      205.72      8.48 o
  -2   4   6     1230.94     1324.39     18.51 o
  -1   4   6     2255.16     2494.04     18.27 o
   0   4   6     1407.69     1566.04     14.56 o
   1   4   6     2459.03     2491.17     17.16 o
   2   4   6      358.03      368.72     11.44 o
   3   4   6      109.71      102.53      5.82 o
   4   4   6        4.98        4.18      5.77 o
   5   4   6      128.36      104.08      9.48 o
   6   4   6      113.63      103.81      8.88 o
   7   4   6      289.63      260.09      9.24 o
   8   4   6      260.75      288.76     15.24 o
   9   4   6       51.72       32.27      8.33 o
  10   4   6      331.62      322.92     13.31 o
  11   4   6        3.31        7.85     10.37 o
  12   4   6       23.64       18.00     11.15 o
  13   4   6      306.04      299.79     15.88 o
  14   4   6      112.97      109.19     13.07 o
  15   4   6      215.04      240.75     20.73 o
 -18   5   6        1.10        2.40     16.14 o
 -17   5   6      134.77      172.02     13.76 o
 -16   5   6       20.98       29.38      8.70 o
 -15   5   6      211.92      215.25      8.37 o
 -14   5   6        2.04        0.94      7.21 o
 -13   5   6      184.07      209.83      9.34 o
 -12   5   6      215.73      216.83     11.30 o
 -11   5   6      562.72      550.82     12.24 o
 -10   5   6       56.13       56.22      7.73 o
  -9   5   6      670.68      641.43     18.39 o
  -8   5   6      554.57      593.64      9.73 o
  -7   5   6       85.32       90.64     11.89 o
  -6   5   6     1365.17     1405.75     20.03 o
  -5   5   6        7.29       13.86      5.45 o
  -4   5   6     1158.48     1214.24     12.58 o
  -3   5   6      585.64      662.62      9.89 o
  -2   5   6        3.50        8.03      5.17 o
  -1   5   6       88.50       98.22      8.95 o
   0   5   6      556.40      603.52     31.29 o
   1   5   6     2353.28     2623.68     31.16 o
   2   5   6     2359.63     2349.81     28.90 o
   3   5   6       15.47       20.11      3.69 o
   4   5   6      193.59      182.87     11.09 o
   5   5   6      295.97      328.01      9.46 o
   6   5   6      132.22      140.75      8.02 o
   7   5   6      906.05      889.59     21.75 o
   8   5   6      112.00      111.41      9.01 o
   9   5   6      544.31      591.08     16.10 o
  10   5   6       87.60       80.60     10.35 o
  11   5   6       14.92        9.60     10.75 o
  12   5   6      587.52      550.18     18.19 o
  13   5   6       24.59       25.68     11.54 o
  14   5   6       78.16       92.87     15.58 o
  15   5   6        0.85        7.73     15.19 o
 -18   6   6        3.11       16.71     17.40 o
 -17   6   6       24.60       21.97      9.57 o
 -16   6   6       31.21       51.51      8.49 o
 -15   6   6       16.79       20.27      8.51 o
 -14   6   6       29.20       28.97      8.45 o
 -13   6   6      167.57      202.15     10.07 o
 -12   6   6        3.97       16.14      7.73 o
 -11   6   6      687.07      661.43     13.31 o
 -10   6   6       63.70       74.32     12.46 o
  -9   6   6      118.10      114.39      7.29 o
  -8   6   6      412.48      424.03     13.10 o
  -7   6   6      893.11      983.82     18.43 o
  -6   6   6      549.00      544.06     10.81 o
  -5   6   6      135.06      139.64      7.63 o
  -4   6   6      317.59      315.72     14.79 o
  -3   6   6       14.16       24.35      7.37 o
  -2   6   6       58.36       54.70      5.64 o
  -1   6   6      706.65      763.52     23.08 o
   0   6   6        0.33       13.50      4.94 o
   1   6   6      716.27      759.57      9.30 o
   2   6   6       16.52       22.05      6.75 o
   3   6   6      647.48      644.68     21.93 o
   4   6   6        6.52       10.93      6.90 o
   5   6   6       43.66       37.78      6.89 o
   6   6   6      335.12      305.64     13.70 o
   7   6   6       24.77       25.39      7.29 o
   8   6   6       20.90       19.51      9.40 o
   9   6   6        0.44        6.34      8.84 o
  10   6   6       86.66       69.34     12.84 o
  11   6   6        1.48       13.16     10.86 o
  12   6   6        1.56        5.40     13.80 o
  13   6   6       48.54       47.78     14.99 o
  14   6   6       17.40       15.56     15.25 o
  15   6   6      192.98      174.51     17.64 o
 -17   7   6       23.05       20.67      9.30 o
 -16   7   6        4.03        5.85      9.10 o
 -15   7   6      120.33      109.26      9.60 o
 -14   7   6       36.55       42.82      9.15 o
 -13   7   6      106.38      140.37     10.46 o
 -12   7   6       18.73        9.48      7.85 o
 -11   7   6        9.10        6.06      7.50 o
 -10   7   6     1259.28     1271.51     25.02 o
  -9   7   6      699.33      662.35     12.03 o
  -8   7   6     1244.02     1331.84     19.77 o
  -7   7   6       10.51       12.06      6.27 o
  -6   7   6     1338.88     1399.75     25.16 o
  -5   7   6      641.96      625.11     11.15 o
  -4   7   6      271.89      275.61     10.00 o
  -3   7   6      618.71      608.85     11.29 o
  -2   7   6      964.86      972.22     16.37 o
  -1   7   6     2478.64     2529.49     30.43 o
   0   7   6       18.33       12.14      8.21 o
   1   7   6      865.48      850.12     23.60 o
   2   7   6     1020.03     1023.51     14.76 o
   3   7   6     4108.04     4033.35     37.73 o
   4   7   6      157.32      170.53      8.50 o
   5   7   6      487.02      503.23     10.08 o
   6   7   6        7.02       12.27      7.90 o
   7   7   6      884.14      898.26     17.32 o
   8   7   6      769.78      765.83     16.53 o
   9   7   6       54.18       46.72     11.36 o
  10   7   6      662.66      726.76     20.75 o
  11   7   6       73.98       60.35     14.38 o
  12   7   6      125.62      137.78     15.46 o
  13   7   6        3.14        6.82     15.29 o
  14   7   6      101.20      125.78     17.12 o
 -17   8   6      106.86       84.10     12.28 o
 -16   8   6        0.59        1.53     10.00 o
 -15   8   6      264.88      256.55     16.27 o
 -14   8   6        1.10        6.27      9.55 o
 -13   8   6      110.61      107.00     10.44 o
 -12   8   6       39.95       45.15      9.50 o
 -11   8   6       87.40       90.71     10.27 o
 -10   8   6        9.76       14.49      8.96 o
  -9   8   6       15.33       27.22      8.57 o
  -8   8   6      543.12      498.14     14.93 o
  -7   8   6      389.53      401.87     12.76 o
  -6   8   6        0.60        5.80      6.81 o
  -5   8   6       56.19       46.16      7.00 o
  -4   8   6      386.63      380.44     10.50 o
  -3   8   6      726.78      800.15     21.26 o
  -2   8   6       22.40       26.59      6.91 o
  -1   8   6        8.91       20.98      6.92 o
   0   8   6        0.38        1.61      8.41 o
   1   8   6      811.05      805.22     17.30 o
   2   8   6      556.12      506.64     20.24 o
   3   8   6      201.28      214.48      9.44 o
   4   8   6      174.33      200.78     10.12 o
   5   8   6      635.09      665.11     19.55 o
   6   8   6      421.89      429.60     12.28 o
   7   8   6      398.59      381.79     18.08 o
   8   8   6        5.16       13.66     11.59 o
   9   8   6      215.75      224.67     14.79 o
  10   8   6      256.32      259.56     16.30 o
  11   8   6       28.21       34.41     17.63 o
  12   8   6       18.26       17.56     15.13 o
  13   8   6      182.07      195.43     20.45 o
  14   8   6       27.27       31.52     16.30 o
 -16   9   6       89.21      110.65     12.99 o
 -15   9   6      235.83      250.32     14.75 o
 -14   9   6       57.38       63.01     11.76 o
 -13   9   6      359.76      374.26     13.22 o
 -12   9   6        4.57        6.86     10.07 o
 -11   9   6       83.97       73.93     10.15 o
 -10   9   6      939.86      956.39     21.85 o
  -9   9   6      535.58      593.86     17.53 o
  -8   9   6       63.28       54.83      9.70 o
  -7   9   6      691.79      694.97     13.82 o
  -6   9   6      767.83      778.00     17.39 o
  -5   9   6      108.51       98.92     11.67 o
  -4   9   6      987.26      999.95     18.34 o
  -3   9   6      498.79      544.76     15.81 o
  -2   9   6      129.31      139.20     10.63 o
  -1   9   6      489.03      478.40     21.86 o
   0   9   6     1999.80     1935.16     30.10 o
   1   9   6       22.99       35.23      8.19 o
   2   9   6     1238.88     1206.93     20.62 o
   3   9   6      945.42      984.41     24.43 o
   4   9   6       33.97       36.32     10.57 o
   5   9   6      281.32      311.10     11.78 o
   6   9   6      660.08      649.00     15.02 o
   7   9   6      798.58      810.92     20.99 o
   8   9   6       40.14       45.80     12.57 o
   9   9   6      597.03      622.77     20.53 o
  10   9   6       26.62       20.24     14.93 o
  11   9   6      166.71      182.06     17.97 o
  12   9   6      505.85      505.98     20.69 o
  13   9   6       67.82       61.90     16.78 o
 -16  10   6       85.03      109.36     14.66 o
 -15  10   6      247.65      253.40     15.69 o
 -14  10   6       40.71       54.20     13.66 o
 -13  10   6       41.92       40.39     22.41 o
 -12  10   6      341.69      350.73     16.19 o
 -11  10   6      407.59      355.71     15.21 o
 -10  10   6       15.56       24.43     12.52 o
  -9  10   6      614.86      589.98     21.33 o
  -8  10   6       58.98       66.06     26.16 o
  -7  10   6       63.54       71.32     12.86 o
  -6  10   6      239.30      248.27     11.19 o
  -5  10   6      109.81       96.53     10.13 o
  -4  10   6        2.79        1.64      9.87 o
  -3  10   6       91.11      102.74     10.25 o
  -2  10   6      215.14      209.19     10.45 o
  -1  10   6       68.14       62.75     11.10 o
   0  10   6       52.27       55.78     11.57 o
   1  10   6        0.21        6.31     12.13 o
   2  10   6      637.36      591.41     24.03 o
   3  10   6       34.44       36.30     11.24 o
   4  10   6       63.22       65.98     12.64 o
   5  10   6      201.07      219.68     13.17 o
   6  10   6       64.49       84.74     12.65 o
   7  10   6        6.00       16.66     12.39 o
   8  10   6       34.44       37.39     13.02 o
   9  10   6      175.76      202.88     15.40 o
  10  10   6      108.63      152.80     19.49 o
  11  10   6      296.47      249.28     19.07 o
  12  10   6       22.86       26.06     16.95 o
  13  10   6       38.65       20.18     17.47 o
 -15  11   6       88.69       84.56     28.27 o
 -14  11   6       51.79       91.43     16.33 o
 -13  11   6        0.17        1.54     14.13 o
 -12  11   6       43.77       45.45     14.57 o
 -11  11   6        0.10        3.33     13.73 o
 -10  11   6      109.99      122.45     14.48 o
  -9  11   6       14.06       16.07     12.88 o
  -8  11   6       24.34       11.71     13.01 o
  -7  11   6        0.56        4.70     12.47 o
  -6  11   6        2.59        8.55     11.84 o
  -5  11   6       73.11       60.08     11.18 o
  -4  11   6       71.98       63.80     10.77 o
  -3  11   6       52.95       39.39     10.27 o
  -2  11   6       15.03       10.54     12.80 o
  -1  11   6      262.68      269.74     19.00 o
   0  11   6        5.34        4.35     12.89 o
   1  11   6        7.56        8.21     13.20 o
   2  11   6      190.37      163.06     16.13 o
   3  11   6      207.89      197.55     16.60 o
   4  11   6        4.13       11.09     13.56 o
   5  11   6       42.09       48.00     32.08 o
   6  11   6        0.28       11.12     14.49 o
   7  11   6        0.48        1.98     13.14 o
   8  11   6       23.68       30.21     13.99 o
   9  11   6       90.58       83.55     14.76 o
  10  11   6       27.62       32.09     16.86 o
  11  11   6       27.87       17.18     20.18 o
  12  11   6        5.91        0.10     21.06 o
 -14  12   6       14.44       13.96     15.70 o
 -13  12   6       21.33       16.29     15.71 o
 -12  12   6       14.40       14.49     14.82 o
 -11  12   6        0.13        7.79     14.53 o
 -10  12   6      100.48      126.20     16.23 o
  -9  12   6      135.13      150.40     16.43 o
  -8  12   6      112.78      119.94     15.50 o
  -7  12   6       18.07       23.87     14.75 o
  -6  12   6        0.16        1.74     13.98 o
  -5  12   6       59.45       69.94     12.77 o
  -4  12   6       44.28       23.07     13.85 o
  -3  12   6        0.02        3.72     13.79 o
  -2  12   6       11.05       16.46     14.01 o
  -1  12   6       14.82       20.76     13.85 o
   0  12   6        0.21        6.81     13.64 o
   1  12   6       41.94       29.19     14.79 o
   2  12   6       75.87       78.00     17.56 o
   3  12   6        4.65       10.29     14.71 o
   4  12   6      215.15      181.18     20.75 o
   5  12   6       60.78       41.14     17.98 o
   6  12   6       39.20       34.26     18.72 o
   7  12   6       19.64       21.14     19.31 o
   8  12   6       53.55       33.84     19.01 o
   9  12   6      116.96      107.76     26.57 o
  10  12   6       18.18       14.78     25.85 o
  11  12   6       10.29       21.46     27.33 o
 -13  13   6       64.13       59.20     17.43 o
 -12  13   6       38.71       35.79     19.09 o
 -11  13   6       39.29       41.35     17.05 o
 -10  13   6      128.07      161.66     17.47 o
  -9  13   6       66.56       87.02     16.94 o
  -8  13   6       32.60       24.86     16.21 o
  -7  13   6      399.90      401.88     19.23 o
  -6  13   6       44.31       50.25     23.92 o
  -5  13   6       81.00      108.57     23.82 o
  -4  13   6      235.39      260.09     17.50 o
  -3  13   6       13.31       11.78     14.49 o
  -2  13   6      186.85      214.46     27.48 o
  -1  13   6       96.91      105.55     18.41 o
   0  13   6      192.79      209.51     16.69 o
   1  13   6        3.73        7.60     15.18 o
   2  13   6      344.88      296.45     21.02 o
   3  13   6      102.91      124.58     30.68 o
   4  13   6       60.50       56.77     18.90 o
   5  13   6      111.72      108.52     19.82 o
   6  13   6      100.29      143.88     24.51 o
   7  13   6       48.46       36.29     21.82 o
   8  13   6       30.97       48.40     21.95 o
   9  13   6      119.67       85.47     28.17 o
  10  13   6        1.20        4.61     27.82 o
 -12  14   6       76.98      107.42     19.23 o
 -11  14   6        5.67       10.53     17.72 o
 -10  14   6       61.14       62.33     20.99 o
  -9  14   6       55.36       49.92     20.98 o
  -8  14   6        2.90        9.28     26.26 o
  -7  14   6       35.71       13.99     24.08 o
  -6  14   6        6.68       16.08     23.16 o
  -5  14   6        0.94        0.39     22.76 o
  -4  14   6       37.10       22.99     24.83 o
  -3  14   6      160.43      124.80     17.07 o
  -2  14   6        5.13       16.81     15.60 o
  -1  14   6        9.73       25.16     16.36 o
   0  14   6        8.85        6.27     16.38 o
   1  14   6      172.10      111.85     17.58 o
   2  14   6       66.48       61.45     16.96 o
   3  14   6        0.31        7.17     20.50 o
   4  14   6        7.29       27.12     21.26 o
   5  14   6       29.47       23.98     21.43 o
   6  14   6       43.03       62.61     22.50 o
   7  14   6       63.94       68.01     22.85 o
   8  14   6       55.27       29.28     22.28 o
   9  14   6       23.60       23.52     28.38 o
 -10  15   6        2.46        2.80     27.36 o
  -9  15   6        0.66       20.29     27.70 o
  -8  15   6       32.61       57.87     26.36 o
  -7  15   6       39.24       41.58     27.19 o
  -6  15   6       43.88       40.30     27.61 o
  -5  15   6       21.91       50.99     26.33 o
  -4  15   6        0.53        3.62     26.21 o
  -3  15   6        0.73        5.20     23.86 o
  -2  15   6       10.09       14.88     17.14 o
  -1  15   6       43.83       57.59     18.14 o
   0  15   6       74.78       60.08     17.34 o
   1  15   6      201.64      194.59     20.03 o
   2  15   6       32.17       13.49     21.78 o
   3  15   6       81.10       95.62     22.41 o
   4  15   6       71.56       51.01     22.67 o
   5  15   6      186.08      148.55     26.42 o
   6  15   6       24.97       30.46     28.81 o
   7  15   6       33.41        7.40     23.31 o
  -8  16   6       52.20       62.12     25.25 o
  -7  16   6       92.54       99.89     31.39 o
  -6  16   6        0.54       17.05     29.27 o
  -5  16   6       16.82       23.07     26.87 o
  -4  16   6       79.54       90.10     30.01 o
  -3  16   6        3.49       11.83     27.58 o
  -2  16   6        8.28       13.98     27.62 o
  -1  16   6       18.54       31.72     22.12 o
   0  16   6       25.76       31.39     19.43 o
   1  16   6        3.68        2.58     18.56 o
   2  16   6      334.88      352.77     28.48 o
   3  16   6      132.23       82.52     23.71 o
   4  16   6       52.85       44.76     32.19 o
   5  16   6       16.43       37.45     24.12 o
  -5  17   6       59.98       31.14     30.93 o
  -4  17   6       25.66       45.66     36.56 o
  -3  17   6       65.74       54.92     31.09 o
  -2  17   6       23.75       29.18     29.71 o
  -1  17   6       11.48       15.07     27.55 o
   0  17   6        2.40       28.29     23.12 o
   1  17   6      126.25      126.15     31.71 o
 -19   1   7        1.28        5.06      9.02 o
 -18   1   7       17.38       17.40      8.88 o
 -17   1   7       13.11       21.06      8.65 o
 -16   1   7        2.73        4.89      8.25 o
 -15   1   7        1.16        9.84      8.14 o
 -14   1   7      279.23      268.67      9.92 o
 -13   1   7      650.07      608.52     15.38 o
 -12   1   7      469.56      484.63     10.01 o
 -11   1   7       36.63       49.67      8.33 o
 -10   1   7      513.22      537.46     11.43 o
  -9   1   7       70.89       79.45      6.87 o
  -8   1   7       54.66       54.23      6.26 o
  -7   1   7      602.09      735.51     10.67 o
  -6   1   7      840.64      910.15     17.30 o
  -5   1   7      177.28      168.35      6.70 o
  -4   1   7      384.83      434.61      9.81 o
  -3   1   7      788.69      794.39     18.47 o
  -2   1   7       99.40       74.23      4.66 o
  -1   1   7     2736.60     2956.82     35.07 o
   0   1   7     4564.94     4945.84     43.28 o
   1   1   7       87.36       63.91      5.68 o
   2   1   7       74.54       79.51     10.97 o
   3   1   7     2713.16     2740.01     26.38 o
   4   1   7      132.52      111.81      8.47 o
   5   1   7     1088.69     1073.09     12.67 o
   6   1   7     2264.21     2345.59     27.83 o
   7   1   7      680.23      650.85     14.05 o
   8   1   7       98.62       85.29      7.52 o
   9   1   7      384.38      360.72     12.87 o
  10   1   7      249.09      252.53     10.92 o
  11   1   7      283.46      295.43     13.76 o
  12   1   7      425.16      407.36     13.58 o
  13   1   7       11.74       33.99     11.36 o
  14   1   7      401.48      465.18     15.85 o
  15   1   7       54.10       55.82     12.91 o
 -19   2   7       92.73      100.58     11.28 o
 -18   2   7      231.64      246.51     10.78 o
 -17   2   7      133.73      145.38      9.56 o
 -16   2   7      155.98      137.38      9.19 o
 -15   2   7      519.98      537.06     16.24 o
 -14   2   7      149.26      167.74      9.31 o
 -13   2   7        7.52       12.55      7.50 o
 -12   2   7     2561.83     2470.19     30.44 o
 -11   2   7     1044.16     1021.93     19.72 o
 -10   2   7      120.09      121.18      7.67 o
  -9   2   7      878.65      820.63     14.08 o
  -8   2   7      853.76      780.84     14.50 o
  -7   2   7      251.87      206.29      6.68 o
  -6   2   7     8039.61     8013.41     78.50 o
  -5   2   7     1543.17     1571.30     14.78 o
  -4   2   7      302.21      276.44     12.24 o
  -3   2   7     3738.81     4025.17     41.51 o
  -2   2   7       16.96       20.03      4.62 o
  -1   2   7      649.88      610.84     13.98 o
   0   2   7     1244.81     1244.82     13.75 o
   1   2   7     5106.28     5374.52     48.78 o
   2   2   7       14.21       10.57      6.77 o
   3   2   7      263.21      241.87     10.97 o
   4   2   7     1989.45     2192.57     23.87 o
   5   2   7       26.50       30.52      6.55 o
   6   2   7      251.11      250.28     11.00 o
   7   2   7     1273.84     1357.18     18.99 o
   8   2   7       22.74       31.43      7.90 o
   9   2   7        6.41       15.33      9.88 o
  10   2   7       77.32       99.05     10.36 o
  11   2   7        5.69       24.36     10.28 o
  12   2   7       72.98       91.45     14.38 o
  13   2   7      145.08      139.32     12.18 o
  14   2   7      101.92      106.61     12.53 o
  15   2   7       10.27       25.58     14.87 o
 -18   3   7       62.67       49.02      9.37 o
 -17   3   7       24.63       22.80      8.79 o
 -16   3   7        4.19        2.47      8.46 o
 -15   3   7        1.25        8.97      8.26 o
 -14   3   7      137.45      145.16     10.19 o
 -13   3   7      168.10      160.17      9.01 o
 -12   3   7       27.63       21.32      7.77 o
 -11   3   7      411.54      418.98     13.90 o
 -10   3   7      240.61      239.99      8.28 o
  -9   3   7        5.44       10.51      5.66 o
  -8   3   7       26.29       19.66      4.67 o
  -7   3   7      969.42      965.71     19.58 o
  -6   3   7      314.05      286.62      8.63 o
  -5   3   7     2257.46     2321.08     36.93 o
  -4   3   7      151.49      209.54      8.49 o
  -3   3   7       22.73       10.05      5.45 o
  -2   3   7       39.07       19.57      4.51 o
  -1   3   7      260.77      166.71      6.83 o
   0   3   7      567.61      563.03     14.40 o
   1   3   7       52.57       35.74      5.12 o
   2   3   7      311.03      318.69     12.77 o
   3   3   7     1050.30     1054.45     17.37 o
   4   3   7       35.47       28.50      6.73 o
   5   3   7       26.46       20.35      6.83 o
   6   3   7       11.13       21.65      7.16 o
   7   3   7      242.91      255.02     10.61 o
   8   3   7       36.51       42.69      7.93 o
   9   3   7        5.56        6.08      9.15 o
  10   3   7      969.57      984.88     22.44 o
  11   3   7      264.62      268.86     13.51 o
  12   3   7        2.84        5.76     11.70 o
  13   3   7      295.26      318.13     16.08 o
  14   3   7        3.36        9.67     16.08 o
  15   3   7        4.62        8.56     16.50 o
 -18   4   7       57.79       73.07      9.42 o
 -17   4   7      379.17      391.73     21.82 o
 -16   4   7       68.02       77.28      9.30 o
 -15   4   7      119.68      104.67      8.88 o
 -14   4   7      115.73      129.36      9.23 o
 -13   4   7      322.43      312.69     11.36 o
 -12   4   7       18.72       13.03      7.78 o
 -11   4   7      723.12      702.38     15.74 o
 -10   4   7      125.41      142.42     13.72 o
  -9   4   7      389.08      369.01     10.91 o
  -8   4   7     1539.59     1515.53     18.93 o
  -7   4   7      375.98      346.25      8.51 o
  -6   4   7      723.89      750.66     18.97 o
  -5   4   7       39.57       45.40      6.71 o
  -4   4   7     2589.04     2759.06     31.72 o
  -3   4   7      637.44      685.90     18.87 o
  -2   4   7      632.17      660.70     12.66 o
  -1   4   7     1186.32     1202.61     26.02 o
   0   4   7      265.45      280.52      6.76 o
   1   4   7       52.60       47.42      5.49 o
   2   4   7      750.51      763.49      9.71 o
   3   4   7      922.58      947.31     15.27 o
   4   4   7      547.04      531.58     13.22 o
   5   4   7      276.55      287.80      9.37 o
   6   4   7     1515.83     1620.13     23.49 o
   7   4   7       75.63       70.34      7.88 o
   8   4   7        4.83       18.52      9.16 o
   9   4   7     1676.87     1769.51     26.15 o
  10   4   7      201.66      191.39     12.68 o
  11   4   7       50.35       65.52     12.40 o
  12   4   7      156.82      179.38     14.60 o
  13   4   7       10.82       20.43     15.61 o
  14   4   7       37.32       44.44     22.35 o
  15   4   7       25.59       30.67     16.34 o
 -18   5   7        0.02        3.74     10.89 o
 -17   5   7        2.66        2.50      9.27 o
 -16   5   7       42.68       38.92      9.22 o
 -15   5   7       20.26       22.78      9.05 o
 -14   5   7        1.61        9.55      8.68 o
 -13   5   7       45.89       46.58      8.91 o
 -12   5   7      310.27      342.15     11.76 o
 -11   5   7        4.32        8.26      8.19 o
 -10   5   7       75.60       77.32      8.79 o
  -9   5   7       17.10       12.72      7.03 o
  -8   5   7     1426.37     1397.10     19.63 o
  -7   5   7      383.96      393.57     11.24 o
  -6   5   7       38.83       29.80      6.26 o
  -5   5   7      809.14      873.92     17.61 o
  -4   5   7      185.20      188.12     10.41 o
  -3   5   7     1108.81     1182.86     18.71 o
  -2   5   7       77.38       86.40      5.66 o
  -1   5   7      544.59      518.38      9.30 o
   0   5   7      304.95      332.27      7.78 o
   1   5   7     1677.29     1703.87     24.20 o
   2   5   7     2571.25     2642.73     35.45 o
   3   5   7      207.56      172.48     15.53 o
   4   5   7      962.04      993.70     17.05 o
   5   5   7     2744.80     2847.44     35.59 o
   6   5   7       17.20       15.04      7.88 o
   7   5   7      634.32      619.89     13.56 o
   8   5   7      503.23      500.82     12.89 o
   9   5   7      155.81      157.42     11.13 o
  10   5   7      687.62      669.64     25.03 o
  11   5   7       45.82       56.16     14.65 o
  12   5   7      623.74      649.98     21.48 o
  13   5   7      260.56      255.83     18.27 o
  14   5   7      138.50      162.35     18.52 o
 -18   6   7        0.28        6.69     11.65 o
 -17   6   7       15.66       11.74      9.77 o
 -16   6   7        2.21        6.94      9.68 o
 -15   6   7       67.57       80.13      9.96 o
 -14   6   7        8.67       16.51      9.24 o
 -13   6   7       40.24       31.11      9.47 o
 -12   6   7       10.91       12.48      8.96 o
 -11   6   7      453.94      433.12     17.88 o
 -10   6   7      781.09      763.82     14.86 o
  -9   6   7        1.85        3.52      7.33 o
  -8   6   7        2.52        3.56      5.49 o
  -7   6   7       95.99       96.81      7.62 o
  -6   6   7      330.47      296.28      9.25 o
  -5   6   7       20.94       38.70      6.30 o
  -4   6   7      510.25      469.11      8.46 o
  -3   6   7       16.06       17.74      6.27 o
  -2   6   7      213.26      204.18     12.86 o
  -1   6   7      122.66      118.45      7.04 o
   0   6   7       64.52      155.88     21.46 o
   1   6   7      222.90      227.72      7.06 o
   2   6   7     1600.61     1746.74     20.98 o
   3   6   7      399.17      452.56     14.20 o
   4   6   7      602.31      624.34     13.98 o
   5   6   7      183.57      204.15     10.81 o
   6   6   7      659.22      648.77     15.83 o
   7   6   7      509.81      529.62     20.61 o
   8   6   7      141.24      141.79     13.33 o
   9   6   7      158.44      152.80     12.90 o
  10   6   7       65.62       47.09     14.52 o
  11   6   7      252.20      269.98     18.00 o
  12   6   7        0.62        1.75     15.29 o
  13   6   7       21.92       16.39     16.39 o
  14   6   7        1.08       14.04     17.46 o
 -17   7   7        2.58       10.92     10.43 o
 -16   7   7       58.05       85.47     12.73 o
 -15   7   7       30.10       30.31     10.48 o
 -14   7   7       57.77       40.76      9.38 o
 -13   7   7        6.95       13.87      8.93 o
 -12   7   7       27.27       26.38      8.74 o
 -11   7   7       38.25       51.40     13.61 o
 -10   7   7       33.45       23.96      9.20 o
  -9   7   7      615.35      617.24     14.93 o
  -8   7   7      340.90      364.93     14.33 o
  -7   7   7      330.78      343.90      9.44 o
  -6   7   7        8.20       10.08      7.02 o
  -5   7   7      382.99      378.21     10.27 o
  -4   7   7       80.06       86.03      9.09 o
  -3   7   7      550.02      639.47     11.01 o
  -2   7   7      103.79       95.75      6.65 o
  -1   7   7      518.09      527.81     20.98 o
   0   7   7      296.46      288.69     14.67 o
   1   7   7      753.76      767.70     20.23 o
   2   7   7     5157.30     5303.97     69.36 o
   3   7   7       65.26       81.46     11.05 o
   4   7   7      224.59      240.15     13.72 o
   5   7   7      509.05      505.95     14.30 o
   6   7   7      271.11      258.63     12.68 o
   7   7   7      166.50      189.58     12.87 o
   8   7   7       52.93       57.86     12.30 o
   9   7   7       22.56       37.81     12.84 o
  10   7   7       83.71       50.34     18.37 o
  11   7   7       21.80       28.56     15.68 o
  12   7   7       10.80        7.49     16.14 o
  13   7   7       41.46       35.14     17.29 o
 -17   8   7       19.22       15.77     12.49 o
 -16   8   7       90.59       94.20     12.40 o
 -15   8   7      144.80      192.23     15.91 o
 -14   8   7      153.62      172.49     12.01 o
 -13   8   7      216.85      200.62     12.21 o
 -12   8   7       52.44       42.59     10.28 o
 -11   8   7     1023.93     1087.35     20.93 o
 -10   8   7      928.87      871.39     21.66 o
  -9   8   7       44.96       24.06      8.88 o
  -8   8   7      307.34      286.69     10.56 o
  -7   8   7      745.30      754.02     13.76 o
  -6   8   7      710.34      738.08     13.01 o
  -5   8   7      225.65      211.56      9.13 o
  -4   8   7      924.88      923.41     14.80 o
  -3   8   7      563.84      569.48     18.02 o
  -2   8   7       95.96       61.70      8.84 o
  -1   8   7     1375.21     1348.67     17.93 o
   0   8   7      451.85      444.72     15.81 o
   1   8   7       46.52       53.35      9.96 o
   2   8   7     3008.76     2955.28     52.51 o
   3   8   7       10.61       17.96      9.89 o
   4   8   7        9.77       14.22      9.58 o
   5   8   7      167.21      209.98     14.66 o
   6   8   7       31.87       27.53     10.20 o
   7   8   7      516.41      483.33     20.88 o
   8   8   7       54.97       48.71     16.98 o
   9   8   7      186.00      212.87     17.34 o
  10   8   7       18.57       16.22     15.02 o
  11   8   7       84.93      121.56     17.60 o
  12   8   7       32.23       42.43     17.44 o
  13   8   7       31.03       24.93     17.64 o
 -16   9   7        0.74        2.60     13.25 o
 -15   9   7       74.02       70.02     13.92 o
 -14   9   7       45.40       56.01     13.78 o
 -13   9   7      134.60      132.99     14.20 o
 -12   9   7      230.05      217.03     14.97 o
 -11   9   7       31.65       30.07     13.46 o
 -10   9   7      525.89      481.28     19.32 o
  -9   9   7      277.35      271.60     14.14 o
  -8   9   7      265.13      270.14     19.29 o
  -7   9   7      313.47      317.19     15.22 o
  -6   9   7     1196.07     1125.85     27.08 o
  -5   9   7     1595.53     1595.02     25.87 o
  -4   9   7      197.06      173.19     12.11 o
  -3   9   7      116.32      149.57     12.16 o
  -2   9   7     1493.53     1466.29     34.64 o
  -1   9   7       97.45       99.25     11.37 o
   0   9   7       64.40       70.98     14.96 o
   1   9   7      794.73      775.09     15.94 o
   2   9   7      316.05      304.95     18.30 o
   3   9   7       28.37       36.94     11.25 o
   4   9   7      110.97      115.09     11.49 o
   5   9   7       49.19       59.62     11.97 o
   6   9   7      760.97      822.08     29.07 o
   7   9   7        3.64        9.07     13.02 o
   8   9   7      356.63      337.96     22.16 o
   9   9   7      107.39       99.70     16.62 o
  10   9   7      224.34      249.54     20.28 o
  11   9   7       37.52       49.32     17.27 o
  12   9   7        2.41       15.51     20.24 o
 -15  10   7        4.14        9.52     14.31 o
 -14  10   7       30.98       31.93     15.11 o
 -13  10   7       26.99       24.60     14.21 o
 -12  10   7       27.80       21.30     13.89 o
 -11  10   7        6.24       12.15     13.69 o
 -10  10   7        2.05        9.07     13.61 o
  -9  10   7     1006.67     1092.03     25.97 o
  -8  10   7        1.51        9.57     11.75 o
  -7  10   7      130.80      134.34     12.29 o
  -6  10   7      178.51      193.28     13.30 o
  -5  10   7       26.12       18.28      9.89 o
  -4  10   7      299.61      274.60     12.43 o
  -3  10   7     1224.93     1208.22     18.76 o
  -2  10   7       31.48       35.56     15.29 o
  -1  10   7       52.15       77.75     13.54 o
   0  10   7        2.23        7.86     13.77 o
   1  10   7        5.11        8.81     12.81 o
   2  10   7      821.01      835.61     33.15 o
   3  10   7        7.93        7.78     13.79 o
   4  10   7      242.46      285.52     18.50 o
   5  10   7       26.73       24.13     14.38 o
   6  10   7      584.83      617.66     28.95 o
   7  10   7       22.42        1.45     17.23 o
   8  10   7      120.53      153.50     22.86 o
   9  10   7      157.23      169.58     30.13 o
  10  10   7       38.14       20.27     25.00 o
  11  10   7       37.14       72.21     25.59 o
  12  10   7       28.83        4.15     26.35 o
 -14  11   7        9.50       14.58     15.13 o
 -13  11   7       33.89       51.20     15.19 o
 -12  11   7       62.09       70.24     16.22 o
 -11  11   7      193.01      173.55     17.58 o
 -10  11   7       68.93       67.12     15.43 o
  -9  11   7       20.00       13.83     14.28 o
  -8  11   7        0.79        9.02     14.18 o
  -7  11   7      197.56      233.57     14.55 o
  -6  11   7       38.35       41.35     12.51 o
  -5  11   7       76.76       79.70     11.77 o
  -4  11   7      322.60      320.72     19.04 o
  -3  11   7      152.14      128.23     13.97 o
  -2  11   7      819.11      765.65     22.06 o
  -1  11   7      790.12      719.31     27.40 o
   0  11   7     1049.99      948.85     26.83 o
   1  11   7      117.02      104.43     16.76 o
   2  11   7       66.27       71.96     14.85 o
   3  11   7       18.60       17.14     14.04 o
   4  11   7       12.16       13.48     15.03 o
   5  11   7      769.53      699.29     26.56 o
   6  11   7       14.46       27.46     24.20 o
   7  11   7      122.42      109.49     20.81 o
   8  11   7      249.96      251.78     23.54 o
   9  11   7      131.34      155.93     28.28 o
  10  11   7       56.31      105.89     32.09 o
  11  11   7       44.22       42.87     45.25 o
 -13  12   7      151.10      153.03     17.90 o
 -12  12   7       36.33       71.89     16.95 o
 -11  12   7        1.65       12.78     15.75 o
 -10  12   7      172.68      162.47     17.43 o
  -9  12   7        7.04        9.70     15.98 o
  -8  12   7        5.79        8.42     15.50 o
  -7  12   7      549.39      593.93     22.22 o
  -6  12   7       53.59       70.54     27.38 o
  -5  12   7      274.68      296.00     22.21 o
  -4  12   7       61.07       44.98     15.43 o
  -3  12   7      103.35       95.65     20.88 o
  -2  12   7      287.26      265.72     17.19 o
  -1  12   7       14.23       24.30     15.34 o
   0  12   7       94.38      107.07     17.80 o
   1  12   7      114.33       85.75     15.96 o
   2  12   7      341.91      310.64     17.90 o
   3  12   7       26.89       22.43     16.46 o
   4  12   7        0.41       10.85     19.57 o
   5  12   7        0.03        7.37     19.07 o
   6  12   7        4.69       11.82     20.36 o
   7  12   7       44.69       26.05     20.34 o
   8  12   7       11.93       38.53     21.96 o
   9  12   7        3.46       27.02     27.28 o
  10  12   7       13.69       26.49     27.27 o
 -12  13   7        3.04       22.04     17.86 o
 -11  13   7        7.32       32.30     17.56 o
 -10  13   7      183.08      238.44     18.43 o
  -9  13   7       41.92       43.50     20.48 o
  -8  13   7       93.32       99.40     25.72 o
  -7  13   7        1.63        7.84     25.01 o
  -6  13   7        1.11        2.30     23.88 o
  -5  13   7       35.72       58.92     19.65 o
  -4  13   7        2.67       12.55     18.75 o
  -3  13   7      118.37      124.67     16.34 o
  -2  13   7       28.64       22.96     16.29 o
  -1  13   7       57.33       91.31     16.99 o
   0  13   7        1.79        2.25     16.05 o
   1  13   7        2.77        5.10     16.58 o
   2  13   7       37.93       32.10     16.89 o
   3  13   7      136.05      145.81     19.78 o
   4  13   7       58.84       57.20     21.62 o
   5  13   7        3.62       17.98     20.39 o
   6  13   7        0.34        2.44     21.10 o
   7  13   7       11.75       29.68     21.80 o
   8  13   7       25.56       14.31     22.08 o
   9  13   7        1.52        4.69     28.38 o
 -11  14   7        4.22       11.10     27.47 o
 -10  14   7       60.45       53.24     26.75 o
  -9  14   7        9.21        8.49     25.85 o
  -8  14   7      142.89      149.48     29.79 o
  -7  14   7       62.40       69.09     25.32 o
  -6  14   7        3.37        9.19     26.81 o
  -5  14   7      118.95      122.20     26.28 o
  -4  14   7       75.62       46.26     21.18 o
  -3  14   7      143.43      188.26     25.66 o
  -2  14   7      172.24      166.07     22.21 o
  -1  14   7       22.09       40.60     20.60 o
   0  14   7       17.28       31.28     17.38 o
   1  14   7        0.59       10.00     18.00 o
   2  14   7        0.63        8.21     17.42 o
   3  14   7       85.12      105.45     23.43 o
   4  14   7       61.74       67.31     21.42 o
   5  14   7       97.21      104.31     24.14 o
   6  14   7        1.12        5.68     22.68 o
   7  14   7        1.58        4.14     23.30 o
  -9  15   7      126.41      129.04     40.82 o
  -8  15   7       23.41       35.63     36.11 o
  -7  15   7       24.13        5.00     25.95 o
  -6  15   7       41.02       32.81     26.56 o
  -5  15   7       25.74       28.56     27.72 o
  -4  15   7      120.99      104.20     26.91 o
  -3  15   7        0.63        8.34     20.67 o
  -2  15   7        3.72       24.07     22.61 o
  -1  15   7        9.75        9.41     18.20 o
   0  15   7       35.43       69.37     25.12 o
   1  15   7        6.81       14.96     19.19 o
   2  15   7       75.95       85.73     23.67 o
   3  15   7       57.23       64.45     24.04 o
   4  15   7        3.37        7.13     23.32 o
   5  15   7       66.45       56.80     24.11 o
  -7  16   7       10.33        6.80     30.72 o
  -6  16   7       16.09       10.54     27.76 o
  -5  16   7        1.82        0.87     29.72 o
  -4  16   7        3.09       21.87     29.22 o
  -3  16   7       56.95       84.01     41.03 o
  -2  16   7       30.99       30.22     23.13 o
  -1  16   7       14.27       22.53     24.09 o
   0  16   7       13.70       10.19     19.66 o
   1  16   7        2.25        1.14     23.01 o
   2  16   7       16.69       21.29     23.98 o
   3  16   7        2.24        9.83     24.84 o
 -18   0   8      258.17      295.13     17.23 o
 -17   0   8       25.77       19.94     13.65 o
 -16   0   8      232.87      237.09     16.20 o
 -15   0   8      152.15      196.47     15.10 o
 -14   0   8       26.96       27.96     12.72 o
 -13   0   8     2016.60     1966.69     35.45 o
 -12   0   8       35.78       65.07     12.68 o
 -11   0   8      701.20      699.40     21.76 o
 -10   0   8     1505.51     1515.77     45.65 o
  -9   0   8      521.11      487.67     17.65 o
  -8   0   8      463.25      468.66     19.15 o
  -7   0   8     1903.01     1999.05     32.87 o
  -6   0   8      590.11      507.68     18.40 o
  -5   0   8     2186.67     2416.58     69.26 o
  -4   0   8     1834.55     1885.15     29.96 o
  -3   0   8     1667.82     1780.75     27.24 o
  -2   0   8     3536.27     3625.97     83.36 o
  -1   0   8     1709.06     1801.50     22.07 o
   0   0   8     5288.42     5605.08     63.49 o
   1   0   8       57.76       61.81     10.29 o
   2   0   8     1726.51     1685.06     65.03 o
   3   0   8     3764.92     3857.31     76.82 o
   4   0   8      253.17      270.03     13.05 o
   5   0   8     3129.99     3168.59     52.45 o
   6   0   8     1043.18     1093.44     14.86 o
   7   0   8       16.00       24.05     11.66 o
   8   0   8      648.64      792.27     24.48 o
   9   0   8      617.24      660.63     37.74 o
  10   0   8      194.78      241.05     17.48 o
  11   0   8      899.61      962.44     27.47 o
  12   0   8       17.89       26.16     16.46 o
  13   0   8       14.73       17.59     19.34 o
  14   0   8      269.68      256.28     39.84 o
 -18   1   8       38.95       32.30     10.31 o
 -17   1   8       31.46       52.49     10.05 o
 -16   1   8       16.14       27.32      9.46 o
 -15   1   8       34.56       34.93     12.40 o
 -14   1   8        8.17       29.91      8.71 o
 -13   1   8        6.91        5.99      8.62 o
 -12   1   8      175.18      160.60     10.44 o
 -11   1   8        8.04       13.00      8.42 o
 -10   1   8       26.68       22.93      8.11 o
  -9   1   8      183.97      151.44     12.04 o
  -8   1   8      140.19      121.33     12.60 o
  -7   1   8       35.37       39.56      6.72 o
  -6   1   8      186.62      166.83     12.25 o
  -5   1   8      145.40      164.99      7.52 o
  -4   1   8       33.66       51.19      5.95 o
  -3   1   8       83.55       75.31      6.69 o
  -2   1   8        9.48       11.51      6.26 o
  -1   1   8        0.74        3.88      5.23 o
   0   1   8       90.38      101.13      5.97 o
   1   1   8       10.79       25.40      7.45 o
   2   1   8      927.55      962.68     25.86 o
   3   1   8      118.89      112.46      7.03 o
   4   1   8       12.35        5.00      7.66 o
   5   1   8        0.35        0.79      8.05 o
   6   1   8        0.71        4.27      7.35 o
   7   1   8       12.10       12.74      7.94 o
   8   1   8      417.81      425.49     11.44 o
   9   1   8       14.79       22.95     10.32 o
  10   1   8       21.36       21.79     11.91 o
  11   1   8       40.35       28.26     11.46 o
  12   1   8       21.00       22.81     13.29 o
  13   1   8      156.63      128.24     15.76 o
  14   1   8        6.67        8.86     23.87 o
 -18   2   8        8.35        7.47     10.05 o
 -17   2   8        0.88        5.09      9.64 o
 -16   2   8       57.67       81.72     12.86 o
 -15   2   8      129.46      153.64     10.33 o
 -14   2   8       18.07       17.31      9.23 o
 -13   2   8      377.83      382.55     13.25 o
 -12   2   8        2.82        7.19      8.46 o
 -11   2   8       20.90       28.56      8.01 o
 -10   2   8     1156.89     1247.31     17.68 o
  -9   2   8       81.00       77.41      6.47 o
  -8   2   8      229.76      231.50      9.49 o
  -7   2   8      214.04      245.39     13.44 o
  -6   2   8      444.10      458.79      8.26 o
  -5   2   8      191.48      237.28     14.18 o
  -4   2   8        8.86       12.26      5.64 o
  -3   2   8      345.65      360.72      8.31 o
  -2   2   8      948.99     1092.45     19.22 o
  -1   2   8      173.50      172.07      6.91 o
   0   2   8     1061.52     1154.76     23.77 o
   1   2   8      382.13      420.75     11.83 o
   2   2   8        5.37        4.28      6.64 o
   3   2   8      162.94      135.79      7.39 o
   4   2   8        2.68       12.35      7.11 o
   5   2   8      785.45      820.57     23.26 o
   6   2   8      390.26      390.98     13.45 o
   7   2   8       37.93       37.94      8.34 o
   8   2   8      219.95      238.12     17.48 o
   9   2   8        5.59       14.42     10.99 o
  10   2   8        1.36        7.61     11.73 o
  11   2   8      316.19      346.26     16.14 o
  12   2   8        9.08       14.42     15.66 o
  13   2   8        1.29        0.12     16.88 o
  14   2   8       96.90      123.67     41.42 o
 -18   3   8       77.74       70.91     10.37 o
 -17   3   8        7.05       16.58      9.85 o
 -16   3   8        1.29        5.08      9.65 o
 -15   3   8      140.75      147.96     11.16 o
 -14   3   8       49.58       68.29      9.48 o
 -13   3   8      308.49      294.54     11.17 o
 -12   3   8      102.85      115.98     15.68 o
 -11   3   8       52.10       64.94      9.50 o
 -10   3   8       20.68       17.88      8.15 o
  -9   3   8     1617.46     1558.05     25.00 o
  -8   3   8       38.59       33.60      7.55 o
  -7   3   8      250.59      235.46      7.06 o
  -6   3   8      471.88      468.68     11.43 o
  -5   3   8        5.87        9.46      6.03 o
  -4   3   8       52.49       51.79      6.71 o
  -3   3   8        4.84        4.41      6.72 o
  -2   3   8      149.82      146.20      7.24 o
  -1   3   8      517.52      543.61     10.60 o
   0   3   8       92.07       87.73      6.40 o
   1   3   8       17.16       59.61     11.92 o
   2   3   8      254.26      282.18     12.46 o
   3   3   8        7.30        3.72      5.00 o
   4   3   8        8.35       10.34      7.52 o
   5   3   8      134.99      127.46      9.58 o
   6   3   8        5.77       11.59      8.10 o
   7   3   8      187.37      185.70     10.46 o
   8   3   8      171.19      175.43     12.01 o
   9   3   8       76.29       96.33     13.89 o
  10   3   8      362.81      329.22     17.97 o
  11   3   8       40.07       18.13     15.29 o
  12   3   8       21.80       33.13     16.21 o
  13   3   8       12.29        6.62     16.60 o
  14   3   8        2.26        4.65     20.33 o
 -18   4   8        0.26        6.66     10.28 o
 -17   4   8       58.84       68.47     10.37 o
 -16   4   8        7.94        7.93      9.77 o
 -15   4   8      181.30      172.07     10.82 o
 -14   4   8        7.60       12.85      9.38 o
 -13   4   8       50.24       42.14     10.00 o
 -12   4   8       36.64       23.53      8.98 o
 -11   4   8      282.58      283.22     10.13 o
 -10   4   8      461.05      455.12     10.49 o
  -9   4   8     1140.54     1140.70     19.33 o
  -8   4   8      186.46      204.93      9.15 o
  -7   4   8      203.03      227.95      9.92 o
  -6   4   8      511.88      461.25     12.03 o
  -5   4   8       90.37      134.84      7.37 o
  -4   4   8     3137.78     3157.58     30.41 o
  -3   4   8      575.56      537.23      9.94 o
  -2   4   8      201.21      171.62      7.66 o
  -1   4   8       21.00       21.40      6.67 o
   0   4   8     3351.94     3469.64     43.84 o
   1   4   8      763.71      716.05     16.40 o
   2   4   8      439.06      409.21     14.64 o
   3   4   8      279.53      289.79     18.61 o
   4   4   8      316.70      340.19     10.13 o
   5   4   8      769.32      768.97     18.43 o
   6   4   8       64.84       75.93      8.69 o
   7   4   8      715.13      751.38     17.27 o
   8   4   8       94.36       88.37     18.02 o
   9   4   8      352.90      419.21     24.59 o
  10   4   8       10.72        6.53     14.60 o
  11   4   8        1.98        9.06     15.32 o
  12   4   8      381.83      460.96     23.36 o
  13   4   8       79.92       89.43     19.75 o
  14   4   8       10.80        4.15     21.08 o
 -17   5   8        6.13       19.29     10.40 o
 -16   5   8       50.82       52.08     10.71 o
 -15   5   8        4.52       14.49     10.03 o
 -14   5   8       12.21       13.89     10.08 o
 -13   5   8      128.97      108.70     10.14 o
 -12   5   8       50.25       59.57     10.19 o
 -11   5   8       62.59       63.55      9.86 o
 -10   5   8       13.78       14.95      8.20 o
  -9   5   8        0.42        9.16      8.29 o
  -8   5   8       44.10       37.98      7.05 o
  -7   5   8        3.04        3.06      6.48 o
  -6   5   8        2.89        5.83      6.72 o
  -5   5   8        1.21        0.64      7.41 o
  -4   5   8        2.63        3.72      6.77 o
  -3   5   8       45.94       75.03     10.25 o
  -2   5   8      511.30      502.90     16.75 o
  -1   5   8      603.88      669.57     18.74 o
   0   5   8      118.31      121.17      7.94 o
   1   5   8      195.49      190.67      8.40 o
   2   5   8        1.17        4.08      9.73 o
   3   5   8     1116.51     1141.56     19.54 o
   4   5   8        2.50        6.83      9.53 o
   5   5   8       19.42       16.43      9.77 o
   6   5   8      124.97      119.25     11.53 o
   7   5   8      207.85      193.81     12.64 o
   8   5   8      357.27      368.83     14.73 o
   9   5   8       25.69       27.58     14.92 o
  10   5   8        5.48        8.73     15.00 o
  11   5   8      214.03      212.34     17.34 o
  12   5   8        5.67       21.82     16.74 o
  13   5   8        1.21        0.71     19.32 o
 -17   6   8       83.98       80.69     11.67 o
 -16   6   8       30.52       33.54     11.21 o
 -15   6   8       75.07       56.73     11.04 o
 -14   6   8      183.35      193.78     11.38 o
 -13   6   8       15.61       37.49     10.27 o
 -12   6   8      839.96      786.95     18.09 o
 -11   6   8       11.92       24.34      9.22 o
 -10   6   8      838.37      860.75     20.39 o
  -9   6   8     1038.41     1116.68     20.88 o
  -8   6   8      755.50      774.75     15.07 o
  -7   6   8      155.82      144.11      8.37 o
  -6   6   8      224.15      229.88      9.19 o
  -5   6   8      435.89      464.04     14.92 o
  -4   6   8      630.08      626.82     16.11 o
  -3   6   8     1282.84     1295.87     25.01 o
  -2   6   8      150.96      179.21      8.68 o
  -1   6   8     3446.42     3588.05     39.73 o
   0   6   8       57.92       73.12      9.19 o
   1   6   8     1431.62     1508.80     25.47 o
   2   6   8     1759.28     1759.06     34.14 o
   3   6   8       61.14       62.96     11.90 o
   4   6   8     1376.35     1443.51     23.45 o
   5   6   8      350.76      406.90     17.59 o
   6   6   8        7.41       18.16     10.08 o
   7   6   8      599.13      612.70     21.33 o
   8   6   8      396.58      387.45     17.37 o
   9   6   8      131.49      125.04     16.45 o
  10   6   8      505.22      515.73     22.35 o
  11   6   8       87.57       91.79     16.70 o
  12   6   8      197.58      206.88     41.31 o
  13   6   8      109.96       96.52     42.90 o
 -17   7   8        9.00        7.64     12.22 o
 -16   7   8      106.60      144.67     11.26 o
 -15   7   8       97.48      112.69     10.58 o
 -14   7   8       18.12       19.11     10.11 o
 -13   7   8      216.23      204.75     11.11 o
 -12   7   8       11.74       22.59     10.66 o
 -11   7   8      345.31      322.95     15.84 o
 -10   7   8       53.18       47.99     10.29 o
  -9   7   8       40.71       30.59      9.28 o
  -8   7   8      403.50      418.47     14.56 o
  -7   7   8       61.95       57.53      8.05 o
  -6   7   8        4.01        3.18      7.68 o
  -5   7   8        1.01        4.02      7.78 o
  -4   7   8       72.56       59.34      9.55 o
  -3   7   8       68.75       57.84     10.99 o
  -2   7   8        3.45        7.70      9.21 o
  -1   7   8      149.23      124.55     18.00 o
   0   7   8      208.40      195.30     14.36 o
   1   7   8       67.48       61.58     15.51 o
   2   7   8      179.86      176.85     12.32 o
   3   7   8     3231.76     3125.68     44.59 o
   4   7   8       60.38       43.80      9.76 o
   5   7   8       26.99       26.37     10.34 o
   6   7   8       18.04       19.28     10.88 o
   7   7   8        1.87        6.05     12.56 o
   8   7   8      463.25      425.82     16.43 o
   9   7   8       15.16       11.61     15.63 o
  10   7   8      211.90      187.89     26.73 o
  11   7   8       22.24       22.43     19.94 o
  12   7   8      127.53      133.51     27.64 o
 -16   8   8        0.50       10.05     13.56 o
 -15   8   8        0.46        8.48     13.52 o
 -14   8   8       20.33       35.18     15.81 o
 -13   8   8        1.38        3.26     13.13 o
 -12   8   8      187.92      170.26     15.03 o
 -11   8   8       91.49       89.15     13.06 o
 -10   8   8       11.46       13.33     12.62 o
  -9   8   8      492.59      463.59     17.32 o
  -8   8   8      400.24      336.28     15.36 o
  -7   8   8      210.26      215.99     13.97 o
  -6   8   8       65.81       78.04      9.89 o
  -5   8   8      762.07      685.34     14.39 o
  -4   8   8      386.18      415.49     11.82 o
  -3   8   8       49.32       50.43     10.66 o
  -2   8   8      260.26      223.96     11.85 o
  -1   8   8     1763.45     1745.63     34.85 o
   0   8   8      458.65      426.40     23.94 o
   1   8   8       10.54       28.41     14.16 o
   2   8   8     1497.53     1473.59     35.34 o
   3   8   8      360.48      297.15     18.82 o
   4   8   8       20.39       26.21     12.83 o
   5   8   8       95.33       78.55     15.22 o
   6   8   8        0.46        0.36     16.90 o
   7   8   8        0.22        3.56     17.76 o
   8   8   8       48.48       40.15     18.33 o
   9   8   8       20.13       36.06     24.29 o
  10   8   8       14.69        0.85     25.57 o
  11   8   8      138.03      189.75     27.39 o
  12   8   8        0.78       21.45     26.86 o
 -15   9   8       22.21       20.65     14.59 o
 -14   9   8        8.78        8.67     14.39 o
 -13   9   8       40.93       22.08     14.08 o
 -12   9   8        0.26       14.16     13.69 o
 -11   9   8      393.77      341.87     16.77 o
 -10   9   8       35.49       32.12     13.40 o
  -9   9   8       54.90       66.90     19.08 o
  -8   9   8       44.27       24.44     11.97 o
  -7   9   8       48.14       39.32     11.52 o
  -6   9   8       61.86       51.92     10.18 o
  -5   9   8       14.12       23.56     10.61 o
  -4   9   8        5.78       23.57     10.25 o
  -3   9   8      475.07      451.65     13.83 o
  -2   9   8      785.89      757.41     20.64 o
  -1   9   8      588.31      621.43     25.35 o
   0   9   8        5.69       19.84     13.12 o
   1   9   8        6.16       19.18     13.13 o
   2   9   8       56.12       37.99     14.20 o
   3   9   8      219.67      202.17     15.52 o
   4   9   8        4.94       22.16     14.64 o
   5   9   8        5.52        9.46     14.98 o
   6   9   8      174.80      192.65     19.32 o
   7   9   8       70.00       99.92     21.87 o
   8   9   8        1.66       15.41     19.20 o
   9   9   8        0.12        3.86     25.50 o
  10   9   8        0.35       21.38     25.52 o
  11   9   8        5.25       28.86     26.89 o
 -15  10   8       11.17        7.78     15.39 o
 -14  10   8       50.61       79.81     15.99 o
 -13  10   8       27.31       41.98     15.22 o
 -12  10   8      117.18       76.47     15.58 o
 -11  10   8        5.78        5.91     14.43 o
 -10  10   8       21.32       21.72     14.38 o
  -9  10   8       66.27       58.27     14.69 o
  -8  10   8     1033.70      946.60     24.50 o
  -7  10   8       20.34       35.43     12.43 o
  -6  10   8       90.01       94.90     12.32 o
  -5  10   8     3363.80     3166.98     43.38 o
  -4  10   8      171.06      155.21     14.59 o
  -3  10   8      583.85      531.76     18.55 o
  -2  10   8      401.13      438.23     18.22 o
  -1  10   8       94.87       68.86     14.09 o
   0  10   8      784.99      731.11     24.41 o
   1  10   8       13.46        8.62     14.40 o
   2  10   8       90.89      125.36     15.17 o
   3  10   8       71.67       78.41     25.42 o
   4  10   8      613.87      546.90     33.77 o
   5  10   8      590.13      615.55     25.68 o
   6  10   8       15.96       17.42     19.33 o
   7  10   8      136.32      166.84     21.77 o
   8  10   8      123.20       88.22     20.62 o
   9  10   8       46.20       89.56     56.81 o
  10  10   8       60.72       38.42     27.78 o
 -14  11   8       31.54       23.08     16.36 o
 -13  11   8      124.59      108.47     17.07 o
 -12  11   8        9.60       24.69     16.45 o
 -11  11   8       11.83       18.54     15.89 o
 -10  11   8       71.56       69.55     18.79 o
  -9  11   8      108.35      101.26     15.93 o
  -8  11   8      172.14      192.89     15.13 o
  -7  11   8      234.17      231.61     16.42 o
  -6  11   8      291.08      317.23     22.07 o
  -5  11   8      128.92      176.16     18.96 o
  -4  11   8        0.20       17.70     14.98 o
  -3  11   8        0.01        1.34     14.30 o
  -2  11   8        4.13        9.56     15.08 o
  -1  11   8      150.61      139.13     16.84 o
   0  11   8      177.49      173.03     17.76 o
   1  11   8      141.28      158.81     16.93 o
   2  11   8       67.92       81.67     16.27 o
   3  11   8      528.76      473.58     25.11 o
   4  11   8       42.50       15.15     15.84 o
   5  11   8       26.97        8.34     19.26 o
   6  11   8        0.95        4.98     20.57 o
   7  11   8      242.36      228.43     38.51 o
   8  11   8       45.46       65.06     21.73 o
   9  11   8        2.14       11.01     27.97 o
  10  11   8      115.29       77.10     29.04 o
 -13  12   8      225.93      204.11     19.87 o
 -12  12   8        0.78       14.43     17.63 o
 -11  12   8       53.06       67.34     18.31 o
 -10  12   8       28.25       43.08     22.99 o
  -9  12   8       13.34       12.90     15.71 o
  -8  12   8      198.28      169.50     42.66 o
  -7  12   8       43.61       64.92     19.96 o
  -6  12   8       12.16       18.76     17.79 o
  -5  12   8      293.55      304.54     21.71 o
  -4  12   8        3.23       11.86     16.25 o
  -3  12   8      378.26      389.26     21.36 o
  -2  12   8       20.25       21.92     16.40 o
  -1  12   8        1.69       16.55     16.20 o
   0  12   8      713.72      678.93     22.42 o
   1  12   8       64.38       50.83     16.69 o
   2  12   8      103.62      105.17     18.10 o
   3  12   8       96.53       98.91     17.66 o
   4  12   8        2.06        5.17     19.60 o
   5  12   8       81.69       53.33     21.44 o
   6  12   8      119.88      150.08     22.31 o
   7  12   8      150.86      171.46     22.52 o
   8  12   8       30.59       33.09     30.84 o
   9  12   8       49.36       68.48     36.59 o
 -11  13   8        1.16       15.36     25.92 o
 -10  13   8        0.24       13.22     26.34 o
  -9  13   8       19.45       20.99     26.99 o
  -8  13   8      180.05      160.08     27.49 o
  -7  13   8       16.65       31.73     24.86 o
  -6  13   8       68.20       46.23     20.67 o
  -5  13   8        1.43       16.78     19.23 o
  -4  13   8       12.00        6.14     19.57 o
  -3  13   8      269.98      290.52     37.21 o
  -2  13   8       86.07       73.36     18.15 o
  -1  13   8       19.33       31.19     17.77 o
   0  13   8       86.79       65.10     20.94 o
   1  13   8        7.62       18.74     17.84 o
   2  13   8        0.18        0.87     17.25 o
   3  13   8       22.27       18.63     21.69 o
   4  13   8       27.36       40.57     23.19 o
   5  13   8       49.47       63.16     22.06 o
   6  13   8       68.61       64.64     23.99 o
   7  13   8        0.78        3.60     21.99 o
 -10  14   8        6.02       26.82     29.37 o
  -9  14   8      150.65      149.77     31.18 o
  -8  14   8      169.37      117.27     27.85 o
  -7  14   8      130.17      143.04     30.72 o
  -6  14   8        2.91       22.44     28.29 o
  -5  14   8       17.78        2.15     22.05 o
  -4  14   8       22.48        8.14     21.68 o
  -3  14   8        8.52       21.84     22.37 o
  -2  14   8        1.49        9.30     18.02 o
  -1  14   8       63.38       65.92     18.68 o
   0  14   8        5.04       16.89     18.76 o
   1  14   8        1.07       21.65     18.32 o
   2  14   8       59.92       78.16     22.67 o
   3  14   8       88.16       47.65     23.26 o
   4  14   8       26.45       26.21     23.59 o
   5  14   8        3.73       16.57     22.82 o
   6  14   8        0.25        7.07     23.25 o
  -8  15   8       12.43        5.20     28.08 o
  -7  15   8       14.10       19.14     29.36 o
  -6  15   8       12.34        0.38     28.81 o
  -5  15   8       32.11       50.38     30.16 o
  -4  15   8       64.79       45.51     23.43 o
  -3  15   8        9.98       16.38     22.66 o
  -2  15   8        6.01       35.02     23.45 o
  -1  15   8       13.71       29.48     19.74 o
   0  15   8        6.01       31.13     19.81 o
   1  15   8        0.06        7.70     19.98 o
   2  15   8        5.15       25.13     24.72 o
   3  15   8        1.04       17.83     24.46 o
   4  15   8      148.08      167.80     27.83 o
  -4  16   8        8.88        2.80     29.81 o
  -3  16   8        0.54        1.26     24.00 o
  -2  16   8        2.67        6.03     25.04 o
  -1  16   8      138.94      101.93     24.64 o
 -18   1   9       94.61      113.72     11.82 o
 -17   1   9        5.77       10.40     10.85 o
 -16   1   9      187.65      187.69     12.02 o
 -15   1   9      232.53      241.29     11.74 o
 -14   1   9      148.59      127.38     10.97 o
 -13   1   9      487.68      481.46     13.59 o
 -12   1   9      215.69      273.81     11.23 o
 -11   1   9        6.51        9.29      9.10 o
 -10   1   9      664.74      684.75     17.93 o
  -9   1   9       88.16       92.48      8.49 o
  -8   1   9       31.53       35.89      7.19 o
  -7   1   9     2241.07     2280.49     28.51 o
  -6   1   9       96.68       96.34      7.81 o
  -5   1   9     1858.64     1865.42     25.15 o
  -4   1   9       97.95       85.87      8.59 o
  -3   1   9      768.52      805.16     11.33 o
  -2   1   9     1660.32     1761.34     27.06 o
  -1   1   9      261.08      242.98     11.40 o
   0   1   9       27.24       18.92      6.19 o
   1   1   9        6.14        9.37      7.30 o
   2   1   9      948.66      962.43     19.36 o
   3   1   9      248.58      284.38     12.11 o
   4   1   9      422.98      500.78     12.11 o
   5   1   9      157.37      173.66     13.45 o
   6   1   9      126.58      170.18     12.54 o
   7   1   9        6.81       14.63     10.55 o
   8   1   9      170.57      181.11     19.12 o
   9   1   9        8.33       21.28     22.67 o
  10   1   9      149.81      163.01     28.34 o
  11   1   9       32.62       76.08     26.38 o
  12   1   9       54.29       37.79     24.98 o
  13   1   9       22.90       39.41     26.48 o
 -18   2   9       53.24       56.14     11.40 o
 -17   2   9       55.11       56.98     13.51 o
 -16   2   9        1.02        3.83     10.57 o
 -15   2   9        3.11       10.85     10.35 o
 -14   2   9       32.65       46.18     13.75 o
 -13   2   9       17.72       10.38      9.39 o
 -12   2   9        1.74        9.01      9.38 o
 -11   2   9       23.21       30.72      9.65 o
 -10   2   9      190.15      198.22     10.92 o
  -9   2   9       40.83       60.14     12.12 o
  -8   2   9       79.83       66.42      7.52 o
  -7   2   9      959.51      936.39     15.84 o
  -6   2   9      205.39      218.79      9.36 o
  -5   2   9       77.17       84.06      8.40 o
  -4   2   9      989.03      976.78     16.52 o
  -3   2   9      262.13      263.86     10.87 o
  -2   2   9      551.13      517.46     23.98 o
  -1   2   9       12.17        9.86      6.80 o
   0   2   9      122.66      136.94      8.93 o
   1   2   9     1022.36      977.94     16.99 o
   2   2   9     1024.81     1053.08     18.67 o
   3   2   9      126.75      151.04     12.42 o
   4   2   9      259.66      216.25     12.63 o
   5   2   9      435.29      409.58     13.00 o
   6   2   9      672.96      621.80     18.33 o
   7   2   9      432.93      442.72     15.46 o
   8   2   9      242.93      232.49     30.74 o
   9   2   9       94.47       72.84     23.32 o
  10   2   9      268.24      272.32     26.88 o
  11   2   9       13.34       15.98     24.80 o
  12   2   9       55.45       55.15     26.58 o
  13   2   9      278.89      258.59     29.37 o
 -17   3   9        0.08        3.83     10.98 o
 -16   3   9       38.02       33.84     10.83 o
 -15   3   9       27.35       21.85     10.35 o
 -14   3   9       23.32       27.93     10.64 o
 -13   3   9        8.85       11.82      9.84 o
 -12   3   9       31.27       29.39     10.04 o
 -11   3   9       16.46        9.28      9.45 o
 -10   3   9        2.79        9.26      9.29 o
  -9   3   9     1365.41     1308.61     18.94 o
  -8   3   9       17.13       20.02      7.75 o
  -7   3   9      467.23      449.55     11.94 o
  -6   3   9       58.74       59.22     11.31 o
  -5   3   9      162.04      161.00      8.63 o
  -4   3   9     1160.68     1169.92     20.22 o
  -3   3   9     2265.10     2252.36     26.08 o
  -2   3   9      394.26      416.16     10.61 o
  -1   3   9      224.58      224.48      9.77 o
   0   3   9      506.44      518.92     12.72 o
   1   3   9      929.98      998.61     25.87 o
   2   3   9      435.89      443.40     18.46 o
   3   3   9        1.51        7.51      9.54 o
   4   3   9        2.90       14.46      9.87 o
   5   3   9      403.56      423.42     13.38 o
   6   3   9       16.71        4.61     10.53 o
   7   3   9        0.29        9.20     11.01 o
   8   3   9       34.31       50.43     14.34 o
   9   3   9       65.04       85.54     23.43 o
  10   3   9        2.25        0.83     23.05 o
  11   3   9       18.40       22.22     25.18 o
  12   3   9       20.63       16.30     26.45 o
  13   3   9       14.34        0.12     26.05 o
 -17   4   9       33.30       51.22     11.55 o
 -16   4   9       71.67       70.88     11.99 o
 -15   4   9        0.54        8.89     10.68 o
 -14   4   9       89.84      114.30     11.16 o
 -13   4   9       18.69       17.21     10.35 o
 -12   4   9       64.06       49.11     10.19 o
 -11   4   9      172.29      214.95     11.08 o
 -10   4   9      152.80      155.33     10.87 o
  -9   4   9        1.10        4.65      8.67 o
  -8   4   9      429.06      458.80     14.16 o
  -7   4   9      340.31      388.13      8.53 o
  -6   4   9      230.67      283.00      9.34 o
  -5   4   9      482.00      481.85     10.52 o
  -4   4   9      123.79      132.60     10.53 o
  -3   4   9      167.16      142.01     10.55 o
  -2   4   9      946.15      958.82     18.26 o
  -1   4   9       15.72        9.90      8.54 o
   0   4   9      212.53      217.55     10.29 o
   1   4   9     1659.90     1537.82     59.71 o
   2   4   9      379.79      350.62     15.59 o
   3   4   9      182.94      177.85     10.97 o
   4   4   9      348.34      399.98     14.35 o
   5   4   9      258.16      270.45     17.25 o
   6   4   9      114.22      119.09     11.92 o
   7   4   9      409.57      402.44     23.62 o
   8   4   9       42.02       24.10     16.91 o
   9   4   9        5.30       18.22     22.72 o
  10   4   9      188.44      101.02     24.89 o
  11   4   9       15.67        5.16     25.37 o
  12   4   9        5.12        3.75     25.60 o
 -17   5   9      101.29      119.93     12.66 o
 -16   5   9        9.01        7.68     11.50 o
 -15   5   9      183.10      144.32     12.88 o
 -14   5   9       95.72      115.65     11.40 o
 -13   5   9      195.79      235.58     12.13 o
 -12   5   9      110.76      105.38     11.25 o
 -11   5   9      603.10      611.81     17.31 o
 -10   5   9      624.02      628.35     18.03 o
  -9   5   9      288.37      284.74     10.76 o
  -8   5   9      289.30      251.19      9.53 o
  -7   5   9       56.77       56.55      8.33 o
  -6   5   9      619.74      607.77     12.72 o
  -5   5   9     1401.87     1424.66     20.82 o
  -4   5   9      324.11      333.69     12.85 o
  -3   5   9      740.52      793.90     19.93 o
  -2   5   9      185.74      170.06      9.87 o
  -1   5   9      147.09      151.47     12.04 o
   0   5   9      823.44      812.88     22.97 o
   1   5   9        4.53       12.71     12.76 o
   2   5   9     1951.79     2008.12     39.21 o
   3   5   9       17.79       30.53     14.59 o
   4   5   9        9.99        5.95     13.47 o
   5   5   9      369.04      413.92     21.13 o
   6   5   9      315.38      273.64     16.45 o
   7   5   9      715.95      771.47     45.66 o
   8   5   9      229.05      259.66     20.37 o
   9   5   9       14.86        1.17     23.21 o
  10   5   9       32.87       11.80     25.34 o
  11   5   9       23.26       53.45     48.20 o
  12   5   9       17.59       17.63     26.46 o
 -16   6   9       96.88      112.23     12.54 o
 -15   6   9       13.77       23.09     11.70 o
 -14   6   9       30.27       13.49     11.42 o
 -13   6   9       11.81       17.31     11.41 o
 -12   6   9       68.23       71.08     10.31 o
 -11   6   9      176.44      134.90     11.70 o
 -10   6   9      132.12      103.72     10.40 o
  -9   6   9        0.65        4.99      9.05 o
  -8   6   9      274.99      268.83     11.47 o
  -7   6   9       10.88       13.79      8.32 o
  -6   6   9      349.29      311.50     14.37 o
  -5   6   9       82.05       97.17     10.60 o
  -4   6   9       36.62       26.88      9.44 o
  -3   6   9      175.58      164.21     11.18 o
  -2   6   9        0.80        4.73      9.96 o
  -1   6   9        5.79       16.08     11.80 o
   0   6   9      521.93      450.79     15.86 o
   1   6   9       14.41       25.22     12.87 o
   2   6   9      455.40      442.89     24.25 o
   3   6   9      303.59      287.57     22.75 o
   4   6   9      225.96      212.49     16.62 o
   5   6   9       66.08       70.74     14.32 o
   6   6   9        1.25        8.18     14.35 o
   7   6   9      390.28      401.60     21.78 o
   8   6   9        6.65        3.33     18.60 o
   9   6   9        2.07       12.83     24.90 o
  10   6   9      219.35      183.70     29.06 o
  11   6   9        5.29        5.11     25.66 o
  12   6   9       44.39       46.26     30.25 o
 -16   7   9       42.41       41.20     13.31 o
 -15   7   9       31.91       25.21     12.90 o
 -14   7   9       30.80       34.80     12.92 o
 -13   7   9       88.75      102.79     15.06 o
 -12   7   9       66.36       66.65     16.06 o
 -11   7   9        3.71       10.03     13.27 o
 -10   7   9      344.24      353.23     15.89 o
  -9   7   9        7.64       12.92     10.95 o
  -8   7   9       26.96       28.96     11.62 o
  -7   7   9      296.51      309.03     14.83 o
  -6   7   9        2.95        7.59      9.75 o
  -5   7   9        5.90       16.73      9.84 o
  -4   7   9      467.23      500.97     12.83 o
  -3   7   9       51.51       57.28     10.35 o
  -2   7   9       44.43       52.18     13.60 o
  -1   7   9      954.06      955.90     32.90 o
   0   7   9      213.30      205.64     15.63 o
   1   7   9       14.32        4.40     13.84 o
   2   7   9      225.85      246.38     15.94 o
   3   7   9       96.90      129.57     20.88 o
   4   7   9      250.65      242.72     15.74 o
   5   7   9      670.33      770.57     37.44 o
   6   7   9        9.44        6.60     18.04 o
   7   7   9      188.10      246.59     21.13 o
   8   7   9      209.46      188.41     24.11 o
   9   7   9        8.05       21.71     25.17 o
  10   7   9      243.98      219.54     33.40 o
  11   7   9        0.92       16.76     28.06 o
 -15   8   9        7.23       14.66     14.81 o
 -14   8   9       17.01       30.57     14.81 o
 -13   8   9        1.57       12.03     14.28 o
 -12   8   9       14.13       21.99     14.22 o
 -11   8   9       19.54       21.29     14.48 o
 -10   8   9      116.22      100.06     17.84 o
  -9   8   9      154.08      140.43     13.25 o
  -8   8   9       16.32       13.28     11.74 o
  -7   8   9      188.51      166.54     13.41 o
  -6   8   9       23.75       32.50     10.11 o
  -5   8   9      286.83      230.60     13.59 o
  -4   8   9       11.23       14.73     10.53 o
  -3   8   9       16.92       22.19     12.92 o
  -2   8   9     1679.87     1635.96     33.40 o
  -1   8   9       80.79       62.83     14.18 o
   0   8   9       42.71       40.99     14.65 o
   1   8   9       49.47       62.75     15.22 o
   2   8   9     1259.61     1198.52     28.52 o
   3   8   9      279.52      279.29     16.62 o
   4   8   9       68.56       73.94     15.55 o
   5   8   9      435.26      441.02     21.45 o
   6   8   9       54.74       74.57     23.67 o
   7   8   9      111.21      101.60     20.68 o
   8   8   9      209.14      208.26     33.80 o
   9   8   9       58.43       65.36     28.16 o
  10   8   9       76.66       74.35     28.05 o
  11   8   9       65.21       62.27     59.75 o
 -15   9   9        3.89       26.98     15.96 o
 -14   9   9        7.64        9.86     15.55 o
 -13   9   9       70.67       57.15     15.75 o
 -12   9   9        7.02        3.76     15.21 o
 -11   9   9       10.13       15.09     14.70 o
 -10   9   9       75.13       74.69     22.25 o
  -9   9   9      100.42      113.13     13.85 o
  -8   9   9      501.97      479.96     17.74 o
  -7   9   9       46.78       30.64     12.02 o
  -6   9   9       56.40       56.44     13.40 o
  -5   9   9      317.76      273.11     18.31 o
  -4   9   9       70.93       67.78     16.25 o
  -3   9   9        1.82        1.48     13.00 o
  -2   9   9       48.51       41.48     14.80 o
  -1   9   9      179.65      178.15     16.63 o
   0   9   9       43.01       55.03     25.74 o
   1   9   9      137.20      134.81     16.38 o
   2   9   9       92.87       74.11     15.40 o
   3   9   9      289.89      262.06     17.56 o
   4   9   9       54.32       48.10     15.70 o
   5   9   9      247.54      233.88     20.95 o
   6   9   9        1.59       13.94     20.39 o
   7   9   9       28.69       25.73     20.64 o
   8   9   9      328.02      313.08     31.76 o
   9   9   9       63.43       56.47     27.57 o
  10   9   9       46.10       26.07     28.13 o
 -14  10   9        0.51       11.67     16.63 o
 -13  10   9       44.87       29.57     16.66 o
 -12  10   9       12.03        6.90     15.63 o
 -11  10   9       33.19       49.93     16.80 o
 -10  10   9      131.66      128.04     18.13 o
  -9  10   9        7.43        5.50     12.99 o
  -8  10   9      279.80      306.33     19.10 o
  -7  10   9      122.76      124.25     16.17 o
  -6  10   9       92.36       91.03     20.09 o
  -5  10   9       90.35       80.77     21.00 o
  -4  10   9       14.76       10.97     15.36 o
  -3  10   9       21.06       31.20     14.50 o
  -2  10   9        0.71        6.46     14.90 o
  -1  10   9      216.94      209.73     24.06 o
   0  10   9        7.13        8.25     16.05 o
   1  10   9        7.13        9.97     14.87 o
   2  10   9       33.64        9.43     16.36 o
   3  10   9      238.25      224.65     19.26 o
   4  10   9       59.85       49.03     16.87 o
   5  10   9       48.23       24.13     20.83 o
   6  10   9        2.34       12.99     19.81 o
   7  10   9       19.28       36.48     21.29 o
   8  10   9       82.13      108.94     40.73 o
   9  10   9       30.34       19.28     28.17 o
 -13  11   9       45.22       45.92     24.05 o
 -12  11   9        1.96       24.28     16.80 o
 -11  11   9       65.63       58.37     16.90 o
 -10  11   9      195.21      200.47     19.70 o
  -9  11   9        1.45       14.20     18.88 o
  -8  11   9      127.25       98.81     19.27 o
  -7  11   9       18.68       30.76     19.27 o
  -6  11   9      189.51      156.54     25.59 o
  -5  11   9       91.32       75.08     20.82 o
  -4  11   9       40.49       61.34     17.30 o
  -3  11   9       99.23       98.09     17.34 o
  -2  11   9       74.41       79.94     17.49 o
  -1  11   9       67.50       81.80     15.92 o
   0  11   9      247.17      216.24     18.97 o
   1  11   9       33.92       48.08     17.22 o
   2  11   9        1.32        5.97     16.60 o
   3  11   9       69.76       69.42     18.02 o
   4  11   9      261.82      324.61     24.36 o
   5  11   9        6.24       17.49     21.11 o
   6  11   9       79.74       92.23     21.90 o
   7  11   9       71.32       70.18     23.51 o
   8  11   9       43.12       53.11     38.85 o
 -12  12   9       52.08       60.14     35.69 o
 -11  12   9       54.77       83.33     27.72 o
 -10  12   9       43.01       42.69     41.17 o
  -9  12   9      106.20      151.50     25.68 o
  -8  12   9        3.69        9.08     19.45 o
  -7  12   9       40.82       54.43     34.11 o
  -6  12   9        0.75        9.03     21.31 o
  -5  12   9       45.22       60.99     21.06 o
  -4  12   9        2.51        2.65     19.53 o
  -3  12   9        1.56        8.38     17.08 o
  -2  12   9       43.03       46.88     17.23 o
  -1  12   9       10.86       16.15     17.24 o
   0  12   9      322.68      303.98     29.94 o
   1  12   9       55.39       50.08     18.16 o
   2  12   9      155.35      146.38     19.30 o
   3  12   9        3.23        6.73     22.08 o
   4  12   9       50.67       31.63     21.75 o
   5  12   9      341.10      353.12     27.32 o
   6  12   9       19.23       17.25     22.00 o
   7  12   9       15.09       17.52     23.39 o
 -10  13   9       69.44       84.95     30.69 o
  -9  13   9       53.10       56.71     28.61 o
  -8  13   9       94.12       88.04     29.01 o
  -7  13   9       37.04       18.09     21.93 o
  -6  13   9       11.01        2.27     21.72 o
  -5  13   9       19.21       24.56     22.10 o
  -4  13   9        3.87        1.28     20.58 o
  -3  13   9        0.79        7.88     20.39 o
  -2  13   9        3.01       12.36     18.64 o
  -1  13   9        6.16        7.52     17.50 o
   0  13   9        0.20       10.55     18.21 o
   1  13   9      137.79      195.36     19.90 o
   2  13   9       36.26       54.24     19.59 o
   3  13   9        0.59       11.55     23.18 o
   4  13   9      160.22      181.54     25.45 o
   5  13   9        0.43        0.77     24.05 o
   6  13   9       26.07       27.47     24.67 o
  -8  14   9        3.12        5.15     28.77 o
  -7  14   9        2.21        0.30     27.03 o
  -6  14   9        8.78       21.74     23.12 o
  -5  14   9       65.60       61.96     24.87 o
  -4  14   9      197.00      236.94     24.84 o
  -3  14   9      318.05      294.21     24.81 o
  -2  14   9        7.46        8.48     23.51 o
  -1  14   9        7.95       21.70     18.33 o
   0  14   9      225.90      239.38     21.92 o
   1  14   9       32.24       27.69     19.29 o
   2  14   9        6.04        3.65     24.38 o
   3  14   9       71.07       73.08     35.98 o
   4  14   9       12.66        5.99     25.19 o
  -5  15   9       69.84       50.96     33.33 o
  -4  15   9       70.38      114.24     34.84 o
  -3  15   9       15.84        9.67     24.01 o
  -2  15   9       10.46        8.83     23.23 o
  -1  15   9        8.53        6.58     25.01 o
   0  15   9        8.06       12.96     20.95 o
 -17   0  10        5.56        7.01     16.79 o
 -16   0  10       25.48       32.18     16.11 o
 -15   0  10      329.89      313.78     20.09 o
 -14   0  10      292.20      298.98     19.46 o
 -13   0  10      153.76      141.67     16.02 o
 -12   0  10      737.86      737.82     21.93 o
 -11   0  10      437.75      446.46     22.07 o
 -10   0  10      594.38      567.97     28.92 o
  -9   0  10      695.14      739.95     29.75 o
  -8   0  10     1107.50      979.34     23.75 o
  -7   0  10      179.83      198.67     25.12 o
  -6   0  10      139.01      152.97     16.72 o
  -5   0  10      673.49      647.73     21.58 o
  -4   0  10     1446.39     1427.81     34.64 o
  -3   0  10     1052.96     1036.32     64.68 o
  -2   0  10      207.26      211.83     26.53 o
  -1   0  10        4.30       16.26     17.89 o
   0   0  10      533.77      491.10     25.47 o
   1   0  10     1045.26     1102.65     45.94 o
   2   0  10      241.37      251.49     18.76 o
   3   0  10        2.26        0.03     18.19 o
   4   0  10      262.81      299.67     26.95 o
   5   0  10      235.45      189.04     23.58 o
   6   0  10       72.48       45.38     21.06 o
   7   0  10        0.47        0.82     20.63 o
   8   0  10        7.18        0.24     33.34 o
   9   0  10      306.48      203.16     37.75 o
  10   0  10      338.58      358.63     42.87 o
  11   0  10      358.56      356.91     46.56 o
  12   0  10       64.72      100.27     42.51 o
 -17   1  10       23.55       25.10     12.07 o
 -16   1  10       13.11       14.73     11.75 o
 -15   1  10        8.10       15.26     11.31 o
 -14   1  10       22.64       23.38     11.17 o
 -13   1  10      197.67      198.85     13.46 o
 -12   1  10      110.28      124.72     11.22 o
 -11   1  10      290.91      280.83     14.35 o
 -10   1  10      377.92      414.80     13.68 o
  -9   1  10      221.52      221.50     12.96 o
  -8   1  10        1.94        6.92      8.16 o
  -7   1  10     1782.74     1776.42     25.10 o
  -6   1  10        5.21        6.54      8.06 o
  -5   1  10       67.14       65.44      8.77 o
  -4   1  10       29.65       30.18      7.24 o
  -3   1  10      641.29      604.86     16.00 o
  -2   1  10       53.60       33.50     13.30 o
  -1   1  10       53.17       61.68     12.56 o
   0   1  10     1168.78     1098.80     27.28 o
   1   1  10       26.19       33.92     13.85 o
   2   1  10      150.73      166.69     23.14 o
   3   1  10      229.14      222.16     14.28 o
   4   1  10      143.46      188.88     17.72 o
   5   1  10        1.87        5.41     13.48 o
   6   1  10      601.82      625.24     20.49 o
   7   1  10        8.85       16.59     17.84 o
   8   1  10        2.89        0.59     24.09 o
   9   1  10      138.62      125.32     37.01 o
  10   1  10       42.95       19.76     25.17 o
  11   1  10       31.87       34.54     26.63 o
  12   1  10       47.36       49.70     28.50 o
 -17   2  10        2.42        3.81     12.03 o
 -16   2  10       12.58       20.94     11.66 o
 -15   2  10       72.23       66.07     11.93 o
 -14   2  10      145.23      142.10     12.35 o
 -13   2  10       50.43       36.29     11.34 o
 -12   2  10      257.79      226.83     11.61 o
 -11   2  10        4.14        5.45     10.17 o
 -10   2  10      414.06      393.20     12.36 o
  -9   2  10      471.63      465.86     16.89 o
  -8   2  10      194.87      196.01     10.53 o
  -7   2  10     1286.98     1242.56     20.93 o
  -6   2  10     1148.03     1148.28     17.45 o
  -5   2  10       51.95       45.88      8.07 o
  -4   2  10      242.24      221.63     17.17 o
  -3   2  10      320.15      305.99     12.54 o
  -2   2  10      362.37      376.76     19.44 o
  -1   2  10      473.82      486.97     16.03 o
   0   2  10      146.81      149.67     15.07 o
   1   2  10       14.39       10.12     12.74 o
   2   2  10       48.02       40.51     13.97 o
   3   2  10       26.55       19.80     14.54 o
   4   2  10       30.98       28.10     13.81 o
   5   2  10      175.04      206.29     16.42 o
   6   2  10       88.38       64.45     15.09 o
   7   2  10        2.38        1.99     17.67 o
   8   2  10       27.96       28.76     23.10 o
   9   2  10       51.18       51.48     25.81 o
  10   2  10       69.99       56.83     46.33 o
  11   2  10        1.40       10.99     26.97 o
  12   2  10        5.31        3.70     27.49 o
 -17   3  10      215.03      243.54     15.13 o
 -16   3  10        6.36       12.48     12.07 o
 -15   3  10       34.06       32.10     11.78 o
 -14   3  10       26.03       28.68     11.46 o
 -13   3  10       53.81       73.19     11.63 o
 -12   3  10     1075.93     1149.25     24.85 o
 -11   3  10        4.12        7.77     10.49 o
 -10   3  10      187.80      214.85     12.43 o
  -9   3  10       75.88       88.90     11.69 o
  -8   3  10     1104.68     1114.37     17.81 o
  -7   3  10     1485.65     1559.52     22.12 o
  -6   3  10       75.77       62.25      8.14 o
  -5   3  10     1502.35     1539.33     25.85 o
  -4   3  10      464.03      539.61     14.33 o
  -3   3  10       14.97        9.64      9.08 o
  -2   3  10     1493.87     1542.11     30.44 o
  -1   3  10      267.65      274.06     22.83 o
   0   3  10     1357.86     1392.66     33.23 o
   1   3  10      328.51      350.15     17.87 o
   2   3  10        9.09       10.65     13.20 o
   3   3  10     1516.05     1505.66     32.91 o
   4   3  10      581.03      646.68     26.40 o
   5   3  10      629.41      613.11     21.88 o
   6   3  10      196.76      211.54     16.39 o
   7   3  10      135.49      170.44     24.40 o
   8   3  10       16.93       31.66     31.74 o
   9   3  10       49.88       72.78     25.91 o
  10   3  10      323.96      391.64     31.29 o
  11   3  10       27.61       26.73     26.78 o
 -16   4  10        6.23        8.08     12.07 o
 -15   4  10       57.74       59.48     13.16 o
 -14   4  10       13.02        9.13     11.60 o
 -13   4  10        1.01        7.80     11.52 o
 -12   4  10      268.70      242.86     13.50 o
 -11   4  10      331.35      342.68     13.48 o
 -10   4  10        0.86        7.67     10.74 o
  -9   4  10        3.06       10.12      9.75 o
  -8   4  10        1.83        6.54      8.79 o
  -7   4  10      263.26      258.54      8.84 o
  -6   4  10     2415.13     2412.06     38.11 o
  -5   4  10      182.50      197.52     12.17 o
  -4   4  10       78.69       65.08     10.47 o
  -3   4  10     1056.93     1052.72     21.72 o
  -2   4  10     1588.77     1582.49     34.41 o
  -1   4  10      460.65      464.20     18.67 o
   0   4  10       75.66       67.35     15.10 o
   1   4  10        0.12        2.78     14.00 o
   2   4  10       42.98       16.77     14.11 o
   3   4  10      626.27      671.98     28.89 o
   4   4  10        8.89        0.82     14.50 o
   5   4  10       23.92       22.52     14.00 o
   6   4  10        7.70        5.43     15.23 o
   7   4  10      217.03      209.83     20.85 o
   8   4  10       70.53       66.89     25.68 o
   9   4  10      438.21      383.26     32.03 o
  10   4  10        6.53        7.32     26.52 o
  11   4  10       40.26        0.42     28.04 o
 -16   5  10        8.89       12.02     14.07 o
 -15   5  10        2.50        5.53     12.09 o
 -14   5  10       62.90       61.91     12.97 o
 -13   5  10       42.61       36.59     12.15 o
 -12   5  10       48.51       54.52     17.95 o
 -11   5  10      169.92      182.08     13.85 o
 -10   5  10       19.81       18.38     10.30 o
  -9   5  10      116.99      142.11     10.89 o
  -8   5  10       97.66       88.60     12.43 o
  -7   5  10       11.05       11.49     10.08 o
  -6   5  10       20.37       14.93     10.95 o
  -5   5  10     1217.94     1233.27     23.94 o
  -4   5  10       38.81       25.39     10.49 o
  -3   5  10      299.03      243.31     15.92 o
  -2   5  10     1107.87     1147.43     29.61 o
  -1   5  10      690.03      593.66     21.19 o
   0   5  10       27.75       29.87     13.81 o
   1   5  10      700.02      656.62     17.43 o
   2   5  10        9.34        6.88     14.06 o
   3   5  10       51.30       61.93     15.79 o
   4   5  10       65.51       65.87     15.61 o
   5   5  10      170.16      170.70     17.87 o
   6   5  10       91.03       46.60     20.64 o
   7   5  10       13.27        7.17     19.30 o
   8   5  10      218.00      240.62     29.06 o
   9   5  10       39.47       43.16     26.97 o
  10   5  10        9.60       30.32     27.42 o
  11   5  10       10.49        4.24     27.55 o
 -16   6  10       25.22       40.51     15.63 o
 -15   6  10        2.05        4.92     15.21 o
 -14   6  10       64.78       54.31     13.45 o
 -13   6  10       69.92       91.06     15.67 o
 -12   6  10       67.30       81.01     14.00 o
 -11   6  10      377.55      374.02     16.22 o
 -10   6  10        0.69       17.12     13.80 o
  -9   6  10       91.11      101.24     12.76 o
  -8   6  10       52.14       47.84     12.47 o
  -7   6  10       23.23       32.97     11.36 o
  -6   6  10        0.38        7.14     10.36 o
  -5   6  10       66.70       81.26     11.28 o
  -4   6  10      132.83      129.65     14.10 o
  -3   6  10       12.06        7.46     13.83 o
  -2   6  10      129.23      128.69     21.63 o
  -1   6  10      326.45      300.10     17.80 o
   0   6  10        9.06       23.13     13.95 o
   1   6  10     1372.56     1336.58     40.27 o
   2   6  10     1892.61     1968.30     43.49 o
   3   6  10      561.26      551.90     26.06 o
   4   6  10      209.39      173.78     16.60 o
   5   6  10      531.52      538.34     20.58 o
   6   6  10      141.41      111.05     21.69 o
   7   6  10      160.04      179.68     22.24 o
   8   6  10       84.54       82.94     27.18 o
   9   6  10        8.25       11.12     26.89 o
  10   6  10       32.64       27.68     27.92 o
 -15   7  10       54.66       62.55     16.03 o
 -14   7  10       47.07       45.10     16.19 o
 -13   7  10        0.93        3.32     14.72 o
 -12   7  10       44.44       43.19     15.13 o
 -11   7  10       50.84       54.52     15.39 o
 -10   7  10        4.57       25.40     14.59 o
  -9   7  10       58.34       82.08     13.06 o
  -8   7  10      329.70      315.41     20.88 o
  -7   7  10      144.33      157.73     13.81 o
  -6   7  10        3.07        8.84     10.31 o
  -5   7  10      255.43      266.99     15.50 o
  -4   7  10       45.17       35.75     13.82 o
  -3   7  10      174.26      171.85     15.34 o
  -2   7  10      547.57      512.56     19.75 o
  -1   7  10      191.82      184.77     18.21 o
   0   7  10        4.77       20.23     15.31 o
   1   7  10      286.76      233.01     15.94 o
   2   7  10      711.24      718.51     22.32 o
   3   7  10      123.71      141.98     17.18 o
   4   7  10       39.96       49.82     16.66 o
   5   7  10      462.71      434.82     20.61 o
   6   7  10        5.65       10.99     20.73 o
   7   7  10       76.23       26.89     20.02 o
   8   7  10       65.59       70.28     27.35 o
   9   7  10       36.39       27.36     28.35 o
  10   7  10       51.37       75.07     30.55 o
 -15   8  10        4.68       19.27     16.83 o
 -14   8  10        7.58       14.08     16.20 o
 -13   8  10        1.40        6.20     15.55 o
 -12   8  10       65.97       59.78     18.32 o
 -11   8  10       14.83       12.33     15.38 o
 -10   8  10       27.16        9.04     15.08 o
  -9   8  10        0.15       10.55     13.58 o
  -8   8  10       23.88       12.79     13.18 o
  -7   8  10      225.58      232.02     14.57 o
  -6   8  10        0.49       15.09     17.30 o
  -5   8  10       73.59       37.31     14.88 o
  -4   8  10       46.17       40.32     14.89 o
  -3   8  10      284.36      266.47     17.34 o
  -2   8  10        5.20        8.59     15.35 o
  -1   8  10       12.72       14.05     15.09 o
   0   8  10       28.64       38.77     16.17 o
   1   8  10      119.13      114.35     16.06 o
   2   8  10      178.47      213.98     18.45 o
   3   8  10       53.81       61.71     16.81 o
   4   8  10       68.93       39.07     15.99 o
   5   8  10      323.17      359.51     23.76 o
   6   8  10       69.04      106.49     21.74 o
   7   8  10      106.12      124.72     23.84 o
   8   8  10      145.26      135.89     31.80 o
   9   8  10        4.56       16.41     27.78 o
 -14   9  10       24.78       29.18     23.51 o
 -13   9  10        5.47        3.99     16.12 o
 -12   9  10        2.02        3.43     16.36 o
 -11   9  10      102.34      109.27     17.83 o
 -10   9  10      152.86      144.66     17.93 o
  -9   9  10      149.86      181.57     20.62 o
  -8   9  10       61.27       44.70     33.29 o
  -7   9  10       23.81       30.72     19.49 o
  -6   9  10       51.01       41.94     18.32 o
  -5   9  10       81.03      110.22     15.98 o
  -4   9  10       39.26       71.38     15.61 o
  -3   9  10      260.93      244.33     18.13 o
  -2   9  10      187.36      226.98     26.87 o
  -1   9  10       12.29       11.28     15.79 o
   0   9  10      142.10      111.59     16.65 o
   1   9  10      236.94      250.71     19.30 o
   2   9  10      419.80      438.47     23.18 o
   3   9  10       18.65       30.33     16.49 o
   4   9  10        5.76        1.74     17.17 o
   5   9  10      222.24      277.35     25.85 o
   6   9  10        3.82        5.87     22.04 o
   7   9  10      230.65      228.06     24.41 o
   8   9  10      201.71      211.55     84.91 o
   9   9  10        8.69        0.57     29.98 o
 -13  10  10       24.50        9.86     17.54 o
 -12  10  10        7.36       16.87     17.71 o
 -11  10  10       40.92       37.23     17.76 o
 -10  10  10        4.35        1.25     20.17 o
  -9  10  10        2.15       12.42     24.57 o
  -8  10  10        8.53       16.01     19.69 o
  -7  10  10      192.30      174.12     21.85 o
  -6  10  10       20.66       39.14     18.93 o
  -5  10  10       16.08       15.81     19.97 o
  -4  10  10        0.26       23.27     15.79 o
  -3  10  10      223.93      222.75     20.06 o
  -2  10  10      193.11      187.19     18.55 o
  -1  10  10        3.39        7.99     15.71 o
   0  10  10        6.17       17.61     16.64 o
   1  10  10        4.24       11.54     16.84 o
   2  10  10       45.57        5.27     17.83 o
   3  10  10        9.11       19.42     17.06 o
   4  10  10       74.80       60.10     22.02 o
   5  10  10       96.43       68.68     22.41 o
   6  10  10        2.52        2.45     22.57 o
   7  10  10       81.72       59.02     23.68 o
   8  10  10       83.15      112.48     31.44 o
 -12  11  10       70.72       79.30     28.47 o
 -11  11  10       44.34       66.30     28.05 o
 -10  11  10      273.06      269.97     67.11 o
  -9  11  10       33.22       15.46     26.61 o
  -8  11  10       32.52       27.70     20.16 o
  -7  11  10        0.58        3.38     20.78 o
  -6  11  10        7.77        9.88     20.85 o
  -5  11  10       28.08       18.19     21.09 o
  -4  11  10       28.40        7.18     19.47 o
  -3  11  10        1.52        8.13     16.88 o
  -2  11  10       79.38       79.36     31.21 o
  -1  11  10        2.57        0.78     17.14 o
   0  11  10        1.04        6.62     18.03 o
   1  11  10        6.97        8.00     18.34 o
   2  11  10       27.98       52.07     18.52 o
   3  11  10       83.41       73.39     23.95 o
   4  11  10       80.17       72.80     24.01 o
   5  11  10        5.27        3.27     23.63 o
   6  11  10        0.66       12.99     23.14 o
 -10  12  10      184.79      170.04     29.37 o
  -9  12  10       63.40       45.54     28.48 o
  -8  12  10       12.05       14.91     21.18 o
  -7  12  10       20.48       40.57     29.52 o
  -6  12  10       10.73        8.81     21.56 o
  -5  12  10        0.44       22.81     22.24 o
  -4  12  10       55.52       16.20     21.70 o
  -3  12  10       23.92       25.67     21.67 o
  -2  12  10       41.81       29.43     18.39 o
  -1  12  10       24.96       23.45     18.22 o
   0  12  10        4.64       22.18     17.86 o
   1  12  10       46.58       29.69     19.82 o
   2  12  10       78.30       91.77     19.95 o
   3  12  10      135.93      149.06     25.42 o
   4  12  10        9.24       28.96     24.22 o
   5  12  10       82.02       71.37     26.72 o
  -9  13  10       22.00        7.53     29.44 o
  -8  13  10        1.24        8.91     29.33 o
  -7  13  10       35.40       31.49     23.27 o
  -6  13  10       40.07       32.01     23.59 o
  -5  13  10        0.41        1.15     22.86 o
  -4  13  10       63.57       49.35     23.89 o
  -3  13  10      165.97      111.60     25.03 o
  -2  13  10       28.85       10.76     23.30 o
  -1  13  10       39.29       42.85     19.95 o
   0  13  10      144.41      172.16     21.24 o
   1  13  10       34.38       30.57     20.67 o
   2  13  10        2.19        8.84     22.66 o
   3  13  10       46.59       54.07     25.35 o
  -6  14  10       17.57       42.45     24.41 o
  -5  14  10       13.94       16.90     24.94 o
  -4  14  10       24.05       42.28     25.28 o
  -3  14  10      142.65      178.95     27.19 o
  -2  14  10        8.12       33.71     24.56 o
  -1  14  10       35.27       68.15     21.03 o
   0  14  10       12.00       15.12     21.18 o
 -16   1  11        4.51       13.40     12.94 o
 -15   1  11        0.47       13.42     12.82 o
 -14   1  11      183.55      176.79     13.65 o
 -13   1  11      104.25       62.88     12.73 o
 -12   1  11      308.25      281.60     16.87 o
 -11   1  11       28.02       34.54     11.69 o
 -10   1  11        2.06       10.63     11.12 o
  -9   1  11        1.20       12.31     10.96 o
  -8   1  11      531.94      500.79     13.10 o
  -7   1  11      510.22      590.66     12.86 o
  -6   1  11       48.65       45.06     10.80 o
  -5   1  11      912.81     1011.64     25.06 o
  -4   1  11       33.12       25.51     13.41 o
  -3   1  11        7.29       10.57     13.71 o
  -2   1  11      460.51      533.08     17.13 o
  -1   1  11       10.08        5.96     13.98 o
   0   1  11      381.96      371.36     17.59 o
   1   1  11       28.05       54.62     14.01 o
   2   1  11       82.89       70.51     15.02 o
   3   1  11      290.91      269.33     18.02 o
   4   1  11       17.04       14.24     15.05 o
   5   1  11      283.59      228.39     17.37 o
   6   1  11      391.68      417.34     21.06 o
   7   1  11        1.73       14.86     25.62 o
   8   1  11      347.33      318.27     30.44 o
   9   1  11        8.39       11.36     27.72 o
  10   1  11       16.23       10.01     27.78 o
 -16   2  11        0.97        9.52     12.85 o
 -15   2  11      119.73      141.55     13.71 o
 -14   2  11       19.77       31.42     12.65 o
 -13   2  11      127.83      142.01     13.23 o
 -12   2  11       60.47       62.32     12.37 o
 -11   2  11       33.16       30.42     11.70 o
 -10   2  11     1288.31     1336.27     24.12 o
  -9   2  11        6.14       14.03     11.04 o
  -8   2  11      260.46      257.18     13.17 o
  -7   2  11       88.94       86.40     13.27 o
  -6   2  11       40.11       33.63      9.57 o
  -5   2  11     1056.09      975.30     26.23 o
  -4   2  11       64.06       87.83     14.34 o
  -3   2  11      604.21      572.62     24.42 o
  -2   2  11       69.17       59.10     13.66 o
  -1   2  11       21.02       42.06     14.56 o
   0   2  11      797.81      749.06     21.90 o
   1   2  11        2.60       19.35     14.60 o
   2   2  11      109.00      132.43     23.25 o
   3   2  11      336.88      360.06     17.73 o
   4   2  11       24.64       37.56     15.75 o
   5   2  11       52.32       34.93     15.78 o
   6   2  11        3.42        8.18     16.70 o
   7   2  11       11.43       12.91     26.55 o
   8   2  11       46.07       41.55     28.05 o
   9   2  11      106.25      187.08     30.09 o
  10   2  11       12.54        7.48     28.10 o
 -16   3  11       12.93       19.69     13.30 o
 -15   3  11       63.15       84.45     13.49 o
 -14   3  11        0.38        7.31     12.55 o
 -13   3  11       26.89       33.74     12.73 o
 -12   3  11        1.62        8.90     11.77 o
 -11   3  11       77.64       89.60     13.32 o
 -10   3  11       45.63       58.15     12.84 o
  -9   3  11       15.73       23.03     13.81 o
  -8   3  11       10.79       21.11     11.39 o
  -7   3  11       54.52       42.16     10.24 o
  -6   3  11      278.42      287.35     15.52 o
  -5   3  11      247.40      245.10     32.31 o
  -4   3  11       16.17       23.71     13.68 o
  -3   3  11       11.45        9.13     13.14 o
  -2   3  11       53.42       77.39     13.91 o
  -1   3  11       39.21       32.30     14.65 o
   0   3  11      128.66      114.22     16.15 o
   1   3  11        0.69       11.23     15.18 o
   2   3  11      637.30      605.59     23.18 o
   3   3  11      241.60      224.97     16.86 o
   4   3  11      329.93      285.82     18.73 o
   5   3  11       43.19       36.24     15.76 o
   6   3  11      116.28      140.22     21.24 o
   7   3  11       70.42      111.78     28.25 o
   8   3  11       90.97       58.63     27.81 o
   9   3  11        1.50        0.29     27.76 o
  10   3  11        6.65       29.84     31.17 o
 -16   4  11        2.36        5.83     15.82 o
 -15   4  11       90.47      104.46     16.64 o
 -14   4  11        2.38       11.45     15.03 o
 -13   4  11      215.88      217.86     17.17 o
 -12   4  11       86.01       71.72     15.30 o
 -11   4  11        2.46        7.38     14.57 o
 -10   4  11      257.16      266.91     23.04 o
  -9   4  11       17.25       26.12     12.96 o
  -8   4  11      488.59      514.64     16.37 o
  -7   4  11        1.88       14.56     12.57 o
  -6   4  11       10.15       31.27     13.74 o
  -5   4  11      425.40      443.97     21.80 o
  -4   4  11       57.43       18.22     14.02 o
  -3   4  11       41.75       62.18     14.60 o
  -2   4  11      622.75      538.56     21.19 o
  -1   4  11       27.59       37.68     14.78 o
   0   4  11      714.81      710.68     23.30 o
   1   4  11        5.98       17.39     14.83 o
   2   4  11       18.37       12.59     15.94 o
   3   4  11      393.80      397.13     20.98 o
   4   4  11       83.66      118.94     17.85 o
   5   4  11       23.09       32.00     17.41 o
   6   4  11       33.73        4.29     20.32 o
   7   4  11      224.40      190.76     24.86 o
   8   4  11        0.75       24.11     27.67 o
   9   4  11        1.19       11.23     28.12 o
  10   4  11      143.82      139.30     31.41 o
 -15   5  11       17.07       29.53     16.21 o
 -14   5  11       13.22        2.20     15.85 o
 -13   5  11       11.62       21.13     15.84 o
 -12   5  11       32.36       45.19     13.99 o
 -11   5  11        0.28        8.84     13.46 o
 -10   5  11       79.14       84.59     24.21 o
  -9   5  11       44.29       40.80     14.79 o
  -8   5  11       42.07       58.93     13.27 o
  -7   5  11        0.84        8.52     14.39 o
  -6   5  11        2.42       10.92     13.81 o
  -5   5  11       66.21       55.24     14.38 o
  -4   5  11       69.06       98.55     19.18 o
  -3   5  11       88.07       62.71     15.18 o
  -2   5  11      126.70      106.44     16.14 o
  -1   5  11      311.72      270.03     17.43 o
   0   5  11       17.43        5.46     15.13 o
   1   5  11       96.87      115.61     16.16 o
   2   5  11       28.43       35.84     16.66 o
   3   5  11     1006.23      834.10     27.05 o
   4   5  11        2.47        8.03     16.29 o
   5   5  11        1.97        1.09     16.40 o
   6   5  11       48.68       46.90     21.48 o
   7   5  11       94.82      100.18     23.81 o
   8   5  11      153.27      126.43     29.91 o
   9   5  11       58.86       51.05     48.02 o
 -15   6  11       17.29       36.86     14.98 o
 -14   6  11        1.07        0.89     14.17 o
 -13   6  11        0.65        0.19     13.98 o
 -12   6  11        0.84        0.58     15.62 o
 -11   6  11       20.63       12.88     15.41 o
 -10   6  11       75.09       94.02     17.20 o
  -9   6  11        4.99        7.96     15.34 o
  -8   6  11       38.51       32.83     14.89 o
  -7   6  11       43.70       34.36     16.78 o
  -6   6  11       24.96       30.83     14.18 o
  -5   6  11       30.14       28.65     17.19 o
  -4   6  11      452.36      410.38     18.24 o
  -3   6  11        0.78        4.13     14.56 o
  -2   6  11       34.35       40.56     15.26 o
  -1   6  11        6.25       14.09     15.33 o
   0   6  11       43.91       18.90     15.25 o
   1   6  11       25.48       10.46     15.64 o
   2   6  11      160.87      146.17     17.15 o
   3   6  11        0.70       15.53     16.06 o
   4   6  11        1.55       19.23     17.16 o
   5   6  11       20.77       16.56     20.00 o
   6   6  11        6.87       16.17     22.09 o
   7   6  11        0.25       18.93     22.17 o
   8   6  11       12.17        1.46     28.77 o
   9   6  11        3.91       19.17     30.57 o
 -14   7  11        0.80        9.16     16.61 o
 -13   7  11       11.16       27.22     16.56 o
 -12   7  11       42.59       42.32     16.61 o
 -11   7  11        9.27       28.72     16.33 o
 -10   7  11       41.81       22.04     16.28 o
  -9   7  11       59.17       70.95     19.85 o
  -8   7  11       30.01       20.58     18.40 o
  -7   7  11       32.66       52.58     18.26 o
  -6   7  11       83.58       64.12     18.56 o
  -5   7  11       56.92       52.77     15.39 o
  -4   7  11      174.03      187.83     17.66 o
  -3   7  11        0.84        5.38     15.27 o
  -2   7  11      201.62      184.09     17.39 o
  -1   7  11      128.36      126.35     17.62 o
   0   7  11      116.79      101.12     17.20 o
   1   7  11      317.12      311.81     20.87 o
   2   7  11      106.03       81.28     17.81 o
   3   7  11       60.46       72.29     17.41 o
   4   7  11        3.54        2.20     16.63 o
   5   7  11       17.70        1.53     20.75 o
   6   7  11        0.84       18.02     22.54 o
   7   7  11       85.02       91.47     23.45 o
   8   7  11        5.12       11.35     29.71 o
 -13   8  11        2.59       11.87     17.02 o
 -12   8  11       33.31       49.76     17.89 o
 -11   8  11      124.22      164.65     24.63 o
 -10   8  11       98.75      128.24     25.58 o
  -9   8  11       74.18       37.49     25.31 o
  -8   8  11       17.03       38.08     34.48 o
  -7   8  11        9.29       11.14     19.07 o
  -6   8  11        9.67       18.55     19.21 o
  -5   8  11      252.09      263.63     38.81 o
  -4   8  11      155.91      175.49     17.47 o
  -3   8  11      128.88      142.56     18.54 o
  -2   8  11      100.41       87.58     20.08 o
  -1   8  11       10.37        9.71     16.45 o
   0   8  11        2.03        4.96     16.08 o
   1   8  11      484.51      465.90     20.98 o
   2   8  11       86.61      107.69     20.82 o
   3   8  11      142.19      116.58     18.58 o
   4   8  11      154.71      162.55     30.15 o
   5   8  11      111.10      115.46     22.77 o
   6   8  11       28.71       17.80     23.46 o
   7   8  11       61.32      103.22     31.86 o
   8   8  11       51.38       73.39     32.35 o
 -13   9  11        3.10        6.66     21.47 o
 -12   9  11       14.47        6.40     26.52 o
 -11   9  11       71.28       62.80     27.30 o
 -10   9  11        9.27       26.93     25.59 o
  -9   9  11       61.32       68.12     59.07 o
  -8   9  11       31.87        5.02     19.73 o
  -7   9  11       71.51       71.79     21.22 o
  -6   9  11      308.47      276.70     22.53 o
  -5   9  11        3.34        3.37     20.27 o
  -4   9  11       10.43       17.00     16.56 o
  -3   9  11        0.74       11.31     16.87 o
  -2   9  11       91.36       80.33     17.52 o
  -1   9  11        2.46       44.29     16.99 o
   0   9  11      175.24      143.19     19.01 o
   1   9  11       70.88       68.65     19.08 o
   2   9  11       88.14      110.80     20.72 o
   3   9  11      288.87      238.65     21.05 o
   4   9  11       43.94       63.29     23.28 o
   5   9  11       10.67       14.38     22.75 o
   6   9  11        0.52        2.88     23.10 o
   7   9  11      103.79       42.23     30.67 o
 -11  10  11       26.12       33.89     28.04 o
 -10  10  11       18.69       23.68     26.90 o
  -9  10  11        0.58        4.72     28.04 o
  -8  10  11       11.26       11.23     21.26 o
  -7  10  11       26.47       31.17     20.06 o
  -6  10  11        0.39       11.33     20.82 o
  -5  10  11        3.96        2.49     20.13 o
  -4  10  11        6.59       29.97     21.73 o
  -3  10  11        2.02        5.37     17.77 o
  -2  10  11        3.64        2.28     18.04 o
  -1  10  11      211.48      184.74     21.11 o
   0  10  11       18.34       41.67     17.68 o
   1  10  11        0.49        6.37     19.02 o
   2  10  11      175.74      209.45     25.64 o
   3  10  11       43.75       18.94     22.66 o
   4  10  11        4.96        9.03     21.88 o
   5  10  11        5.50       14.81     22.89 o
   6  10  11       28.19        4.12     25.00 o
 -10  11  11       14.39       27.61     28.70 o
  -9  11  11      173.54      218.29     31.87 o
  -8  11  11        8.00        1.34     27.53 o
  -7  11  11        0.15        6.58     23.23 o
  -6  11  11        2.83       11.08     22.33 o
  -5  11  11       36.79       38.00     23.65 o
  -4  11  11        4.60        7.78     20.87 o
  -3  11  11        3.88       11.96     22.28 o
  -2  11  11      140.47      152.16     20.52 o
  -1  11  11        0.71        1.32     18.72 o
   0  11  11        0.37        4.83     19.37 o
   1  11  11       27.18       35.99     19.31 o
   2  11  11        5.23       11.09     18.46 o
   3  11  11       34.74       16.93     24.73 o
   4  11  11       58.95       37.66     27.11 o
  -8  12  11       78.02       74.88     33.46 o
  -7  12  11       16.85       19.25     23.61 o
  -6  12  11        0.25        7.76     23.70 o
  -5  12  11       48.95       42.99     23.31 o
  -4  12  11        4.57       13.67     23.76 o
  -3  12  11        8.34       16.71     24.03 o
  -2  12  11        1.22        7.69     20.03 o
  -1  12  11       26.21       25.12     19.89 o
   0  12  11        0.65        1.03     19.52 o
   1  12  11       35.22       23.57     20.71 o
   2  12  11       10.55        1.49     21.79 o
   3  12  11       69.12       95.13     25.20 o
  -5  13  11        1.88        2.21     24.92 o
  -4  13  11       15.12       19.52     25.78 o
  -3  13  11        3.82       16.05     24.12 o
  -2  13  11        0.79       14.25     24.38 o
  -1  13  11       30.42       27.05     21.80 o
   0  13  11       35.35       34.28     21.68 o
 -15   0  12       33.03       43.73     20.82 o
 -14   0  12       44.92       28.45     19.73 o
 -13   0  12        5.45        1.67     22.92 o
 -12   0  12        4.46        4.14     22.24 o
 -11   0  12      172.93      183.75     36.26 o
 -10   0  12      278.20      336.25     36.68 o
  -9   0  12       99.54       72.58     31.74 o
  -8   0  12       90.46       71.75     30.72 o
  -7   0  12     1400.75     1290.00     48.73 o
  -6   0  12      298.43      347.96     26.64 o
  -5   0  12      108.19       90.97     22.53 o
  -4   0  12       37.91       43.29     29.83 o
  -3   0  12      884.79      931.14     76.10 o
  -2   0  12        4.31        1.91     21.75 o
  -1   0  12       13.38       15.84     20.90 o
   0   0  12      778.79      742.31     43.06 o
   1   0  12        3.61        3.33     22.95 o
   2   0  12      411.19      433.14     29.22 o
   3   0  12       82.54       92.18     25.54 o
   4   0  12        7.67        5.24     24.36 o
   5   0  12     1064.83     1199.47     45.74 o
   6   0  12      165.94      191.14     38.88 o
   7   0  12        2.75        1.19     40.25 o
   8   0  12       42.92       52.93     42.10 o
   9   0  12       13.86       58.41     43.59 o
 -15   1  12        1.72        8.44     15.04 o
 -14   1  12       43.53       63.47     15.20 o
 -13   1  12        7.43        1.86     15.90 o
 -12   1  12        4.26        0.46     15.59 o
 -11   1  12       24.78       20.64     18.25 o
 -10   1  12      144.02      107.48     22.90 o
  -9   1  12       77.93      122.51     44.24 o
  -8   1  12       60.12       74.07     22.23 o
  -7   1  12        0.66       12.19     14.45 o
  -6   1  12       49.99       70.41     16.80 o
  -5   1  12       59.84       26.49     14.50 o
  -4   1  12      330.70      337.34     18.62 o
  -3   1  12      536.78      490.46     30.33 o
  -2   1  12       13.01       42.21     17.91 o
  -1   1  12       59.54       25.28     15.16 o
   0   1  12       34.52       38.74     15.92 o
   1   1  12       30.63       35.37     17.21 o
   2   1  12       52.11       58.01     23.68 o
   3   1  12       19.36       12.06     17.25 o
   4   1  12       10.24       30.45     17.80 o
   5   1  12       89.15       89.48     18.51 o
   6   1  12       11.89       27.02     21.83 o
   7   1  12        0.07        0.09     26.70 o
   8   1  12        2.98       26.56     30.50 o
   9   1  12        3.98        4.20     30.59 o
 -15   2  12       44.41       31.94     17.16 o
 -14   2  12        0.18       13.50     16.75 o
 -13   2  12       34.07       20.67     16.23 o
 -12   2  12        2.10       13.82     16.32 o
 -11   2  12        4.12        5.75     15.87 o
 -10   2  12        1.38       18.39     22.32 o
  -9   2  12       49.36       40.22     32.06 o
  -8   2  12      491.71      500.25     41.71 o
  -7   2  12       21.06       26.88     16.75 o
  -6   2  12      218.84      246.39     15.07 o
  -5   2  12      200.53      226.93     17.62 o
  -4   2  12      307.42      271.46     16.46 o
  -3   2  12      159.58      154.72     16.62 o
  -2   2  12      179.92      164.52     17.46 o
  -1   2  12       90.41       72.01     16.13 o
   0   2  12       26.65       19.97     15.78 o
   1   2  12        5.33        8.96     15.31 o
   2   2  12       68.91       90.66     19.15 o
   3   2  12      129.14      132.21     18.26 o
   4   2  12       14.27       14.62     17.77 o
   5   2  12      384.33      374.92     21.92 o
   6   2  12        1.34        0.20     21.61 o
   7   2  12        3.44        0.56     28.61 o
   8   2  12        6.42        1.46     30.44 o
   9   2  12        1.97       34.36     31.92 o
 -15   3  12       28.91       36.08     17.48 o
 -14   3  12       11.60       16.00     16.60 o
 -13   3  12      145.72      155.97     18.08 o
 -12   3  12        2.51       15.52     16.05 o
 -11   3  12       23.75       11.49     18.53 o
 -10   3  12        7.26        9.58     22.53 o
  -9   3  12        0.95        5.80     21.89 o
  -8   3  12       26.46       34.74     32.63 o
  -7   3  12       62.42       53.71     19.87 o
  -6   3  12      114.84       90.71     15.70 o
  -5   3  12      152.08      134.37     17.16 o
  -4   3  12       14.89       12.70     14.83 o
  -3   3  12        0.36        5.60     15.74 o
  -2   3  12      107.39      126.90     15.99 o
  -1   3  12        3.59       10.55     15.48 o
   0   3  12        6.12       16.22     15.09 o
   1   3  12      221.51      186.09     17.78 o
   2   3  12      117.64      113.69     18.51 o
   3   3  12       31.32       27.47     17.66 o
   4   3  12       40.23        7.51     17.79 o
   5   3  12       53.03       35.87     19.66 o
   6   3  12       21.83        0.09     21.01 o
   7   3  12       28.56       32.40     30.43 o
   8   3  12       10.23       21.85     29.44 o
 -14   4  12      112.60      113.71     18.23 o
 -13   4  12        9.80       19.12     16.70 o
 -12   4  12      173.40      212.08     16.19 o
 -11   4  12       11.72       10.04     18.81 o
 -10   4  12       96.19       63.47     24.03 o
  -9   4  12      239.12      199.73     26.73 o
  -8   4  12      122.99       78.69     24.06 o
  -7   4  12       90.90      126.51     24.08 o
  -6   4  12      216.23      189.11     16.36 o
  -5   4  12       36.92       24.88     15.33 o
  -4   4  12      338.48      323.25     30.48 o
  -3   4  12       40.84       44.93     15.58 o
  -2   4  12       45.37       29.09     16.60 o
  -1   4  12      257.20      224.26     18.73 o
   0   4  12       31.56       28.55     16.89 o
   1   4  12      568.91      526.85     25.77 o
   2   4  12       92.76       73.28     20.51 o
   3   4  12       16.73       26.07     16.62 o
   4   4  12       11.88       20.76     17.77 o
   5   4  12        3.53       22.59     22.08 o
   6   4  12       88.13       55.47     23.25 o
   7   4  12      190.85      169.19     30.84 o
   8   4  12        0.49        1.39     30.00 o
 -14   5  12        9.17       20.51     15.88 o
 -13   5  12        9.13       11.65     15.20 o
 -12   5  12      119.33      115.52     35.56 o
 -11   5  12        3.88        7.06     23.83 o
 -10   5  12        1.28        0.69     23.58 o
  -9   5  12       52.37       17.35     24.58 o
  -8   5  12        0.71        5.73     18.37 o
  -7   5  12        8.04        5.32     18.69 o
  -6   5  12        7.52        1.08     18.64 o
  -5   5  12       47.99       32.24     16.15 o
  -4   5  12       46.91       68.11     30.51 o
  -3   5  12        5.47       13.59     16.13 o
  -2   5  12       14.62       13.16     15.91 o
  -1   5  12      106.52      112.02     17.88 o
   0   5  12      107.01      112.78     17.15 o
   1   5  12       83.26       99.94     18.03 o
   2   5  12        1.07        5.35     16.81 o
   3   5  12        1.95        1.80     17.62 o
   4   5  12        4.62       13.93     18.72 o
   5   5  12        9.37       22.89     22.09 o
   6   5  12       13.41       31.97     23.21 o
   7   5  12        0.44       19.33     29.32 o
   8   5  12       19.82        5.34     29.58 o
 -13   6  12        4.38       20.50     20.83 o
 -12   6  12      120.42      137.52     27.26 o
 -11   6  12       59.84      119.66     60.11 o
 -10   6  12        4.35       10.49     24.62 o
  -9   6  12      151.74      150.04     27.18 o
  -8   6  12       20.09       35.96     19.20 o
  -7   6  12       75.34       73.08     19.37 o
  -6   6  12       79.34       82.69     19.46 o
  -5   6  12       23.53       45.38     16.45 o
  -4   6  12      242.26      253.33     17.55 o
  -3   6  12        1.74        4.71     15.83 o
  -2   6  12      528.10      521.13     35.92 o
  -1   6  12        7.68       12.07     17.23 o
   0   6  12       48.41       34.23     17.99 o
   1   6  12      359.08      399.18     27.44 o
   2   6  12       10.62       46.60     26.00 o
   3   6  12        3.85        4.31     18.00 o
   4   6  12      153.63      166.84     24.18 o
   5   6  12        1.31       30.11     29.29 o
   6   6  12       97.42      118.24     23.82 o
   7   6  12      222.58      206.93     34.27 o
 -13   7  12       32.78       18.57     26.53 o
 -12   7  12        0.57       16.69     26.30 o
 -11   7  12      127.32      138.91     39.24 o
 -10   7  12       26.11       14.77     26.53 o
  -9   7  12       12.48       33.43     25.06 o
  -8   7  12       13.15        7.67     25.49 o
  -7   7  12        0.35       18.25     19.36 o
  -6   7  12        4.89       11.16     19.74 o
  -5   7  12      229.08      207.64     20.55 o
  -4   7  12        3.17        9.84     16.91 o
  -3   7  12      135.34      128.54     17.92 o
  -2   7  12       25.12       30.94     17.99 o
  -1   7  12       47.16       30.14     17.66 o
   0   7  12        9.96        9.01     17.83 o
   1   7  12        1.22       13.48     17.91 o
   2   7  12        5.19       16.83     18.32 o
   3   7  12       25.53       27.64     19.03 o
   4   7  12       13.73       12.50     23.36 o
   5   7  12        0.18        4.45     23.36 o
   6   7  12       31.84       19.42     23.84 o
 -12   8  12       18.95        2.42     26.11 o
 -11   8  12       21.28       18.73     26.82 o
 -10   8  12       43.13       89.47     28.72 o
  -9   8  12       13.69       13.03     26.69 o
  -8   8  12       13.67        8.54     26.35 o
  -7   8  12       30.54       48.21     29.97 o
  -6   8  12      131.21      125.81     22.15 o
  -5   8  12       30.82       26.56     21.43 o
  -4   8  12       47.05       49.04     17.80 o
  -3   8  12        4.97       23.31     17.66 o
  -2   8  12       13.00       28.39     18.42 o
  -1   8  12       41.32       71.00     35.23 o
   0   8  12       44.54       18.61     18.70 o
   1   8  12        0.19       14.42     18.30 o
   2   8  12        0.16       17.49     18.36 o
   3   8  12        0.67        3.50     18.93 o
   4   8  12       88.58       79.59     25.01 o
   5   8  12      113.46      108.21     24.52 o
   6   8  12      130.91      147.15     25.78 o
 -11   9  12        0.12        5.62     28.83 o
 -10   9  12       42.01       12.92     28.94 o
  -9   9  12       74.86       45.33     28.97 o
  -8   9  12       36.50       43.31     40.31 o
  -7   9  12        0.18        7.61     21.83 o
  -6   9  12        9.23        0.32     21.88 o
  -5   9  12       28.74       41.41     28.64 o
  -4   9  12       16.21       15.01     21.60 o
  -3   9  12        2.07        1.88     18.36 o
  -2   9  12        1.83       11.75     18.29 o
  -1   9  12       11.67        5.71     18.58 o
   0   9  12        0.94        2.23     19.38 o
   1   9  12      101.05      121.22     21.09 o
   2   9  12      212.21      184.59     30.84 o
   3   9  12        4.68       13.99     22.14 o
   4   9  12        5.99       29.25     26.73 o
   5   9  12        0.69        6.25     25.26 o
  -9  10  12        3.22        3.49     28.69 o
  -8  10  12       29.77       29.26     29.43 o
  -7  10  12        7.54       28.69     22.55 o
  -6  10  12       11.74        3.81     21.45 o
  -5  10  12      118.04      119.36     22.94 o
  -4  10  12       17.90       28.61     24.19 o
  -3  10  12       12.77       22.23     22.59 o
  -2  10  12       91.22       85.71     22.12 o
  -1  10  12        0.50       15.96     19.57 o
   0  10  12      111.17      130.89     21.19 o
   1  10  12        1.78       15.45     20.71 o
   2  10  12       81.13       64.87     21.52 o
   3  10  12       17.58       39.07     23.49 o
  -8  11  12        0.02        8.89     30.44 o
  -7  11  12        1.57        5.43     23.98 o
  -6  11  12       30.84       24.24     23.24 o
  -5  11  12       41.08       61.48     24.70 o
  -4  11  12        1.35       14.64     24.38 o
  -3  11  12        3.87        1.62     23.69 o
  -2  11  12        9.13       26.54     20.48 o
  -1  11  12       20.24       31.81     20.67 o
   0  11  12       27.49       26.96     19.74 o
   1  11  12       84.90      120.58     22.21 o
 -14   1  13       14.57       12.03     26.07 o
 -13   1  13       16.05       12.23     24.73 o
 -12   1  13       32.97       31.09     24.92 o
 -11   1  13       18.88       48.41     24.65 o
 -10   1  13       10.41       13.77     24.22 o
  -9   1  13      169.00      221.82     27.30 o
  -8   1  13      356.77      336.49     29.06 o
  -7   1  13      342.22      332.91     28.42 o
  -6   1  13        1.86        6.96     15.52 o
  -5   1  13       53.95       39.49     16.37 o
  -4   1  13      116.65      119.55     18.39 o
  -3   1  13       16.62       14.97     16.96 o
  -2   1  13       17.69        6.94     16.83 o
  -1   1  13       46.90       65.04     18.42 o
   0   1  13       77.32       87.99     17.91 o
   1   1  13       58.52       69.41     17.95 o
   2   1  13        6.16       32.16     18.22 o
   3   1  13       72.00       98.16     19.06 o
   4   1  13      143.27      196.61     35.14 o
   5   1  13       22.93       37.33     23.01 o
   6   1  13        0.26        7.22     29.60 o
   7   1  13       30.86        5.21     31.95 o
 -13   2  13       50.55       63.86     26.30 o
 -12   2  13       55.77       47.76     26.10 o
 -11   2  13       33.77       33.79     33.37 o
 -10   2  13        6.05       11.43     24.54 o
  -9   2  13      108.99      129.53     26.09 o
  -8   2  13       25.81       25.65     25.07 o
  -7   2  13       20.51       23.94     18.20 o
  -6   2  13       25.81       13.21     16.06 o
  -5   2  13       45.84       30.20     16.37 o
  -4   2  13      328.08      343.77     20.06 o
  -3   2  13       86.48       96.55     17.36 o
  -2   2  13      256.53      248.41     36.78 o
  -1   2  13       49.92       61.18     17.97 o
   0   2  13       47.78       30.21     18.16 o
   1   2  13        1.62       12.30     17.85 o
   2   2  13       73.90       57.65     18.34 o
   3   2  13      122.36      160.44     18.75 o
   4   2  13       10.56       17.08     19.26 o
   5   2  13       93.29       46.04     24.22 o
   6   2  13        1.28        0.42     31.28 o
   7   2  13        0.77        0.21     29.78 o
 -13   3  13       22.44       40.39     37.81 o
 -12   3  13       12.35        0.94     24.89 o
 -11   3  13       73.83       98.24     38.23 o
 -10   3  13       47.37       48.58     25.28 o
  -9   3  13        4.76        5.21     23.93 o
  -8   3  13      136.62      103.13     25.92 o
  -7   3  13      137.85       92.00     19.93 o
  -6   3  13        5.05        0.61     18.75 o
  -5   3  13       10.59       22.83     15.77 o
  -4   3  13      122.64      129.45     25.71 o
  -3   3  13        0.05        8.96     16.40 o
  -2   3  13        4.93       13.65     17.89 o
  -1   3  13       31.61       31.11     18.43 o
   0   3  13       72.95       88.20     19.20 o
   1   3  13      101.93      131.29     22.25 o
   2   3  13       16.83       44.21     18.22 o
   3   3  13       10.09       12.65     19.31 o
   4   3  13       81.79       67.72     20.76 o
   5   3  13        0.08        3.86     23.65 o
   6   3  13       74.85       60.73     30.55 o
 -13   4  13        6.79       34.46     26.79 o
 -12   4  13      125.03       90.67     36.68 o
 -11   4  13       20.62       31.77     25.29 o
 -10   4  13       16.07       19.72     25.10 o
  -9   4  13       40.23       39.14     25.47 o
  -8   4  13        1.10       11.10     25.05 o
  -7   4  13       96.51      114.38     20.58 o
  -6   4  13      129.99      121.51     21.51 o
  -5   4  13       61.32       61.20     23.43 o
  -4   4  13       46.61       32.51     17.25 o
  -3   4  13      210.66      215.87     20.35 o
  -2   4  13       41.96       44.61     17.90 o
  -1   4  13       11.28       10.36     17.63 o
   0   4  13      126.34       85.83     18.22 o
   1   4  13       73.93       56.87     19.48 o
   2   4  13       16.01       17.52     18.56 o
   3   4  13       30.68       26.88     19.18 o
   4   4  13       71.46       98.90     36.67 o
   5   4  13        8.70       24.64     24.52 o
   6   4  13        2.84       25.18     30.15 o
 -12   5  13       95.93      147.65     55.64 o
 -11   5  13        0.74        1.58     26.65 o
 -10   5  13       19.39       33.31     26.69 o
  -9   5  13      127.94      125.28     27.77 o
  -8   5  13       53.23       67.40     27.29 o
  -7   5  13       16.45       31.31     20.29 o
  -6   5  13       20.24       27.80     21.16 o
  -5   5  13      128.96      138.62     20.14 o
  -4   5  13      141.89      138.89     18.50 o
  -3   5  13        6.04       27.12     17.84 o
  -2   5  13      304.62      337.22     21.77 o
  -1   5  13        6.53       27.30     18.51 o
   0   5  13        5.38        9.22     17.33 o
   1   5  13       16.09       21.44     19.53 o
   2   5  13       43.65       32.08     19.50 o
   3   5  13        1.82        6.14     19.29 o
   4   5  13        6.53        0.88     22.92 o
   5   5  13       20.57       81.11     29.20 o
 -12   6  13       61.79       50.09     27.34 o
 -11   6  13        0.77        4.53     26.49 o
 -10   6  13       20.20       23.55     28.37 o
  -9   6  13       22.92       17.92     26.49 o
  -8   6  13       17.04       11.10     27.12 o
  -7   6  13        9.91        3.87     20.88 o
  -6   6  13        1.17       15.13     21.87 o
  -5   6  13       13.48       13.12     21.10 o
  -4   6  13      106.51       85.90     21.75 o
  -3   6  13        3.93       19.99     17.60 o
  -2   6  13      152.45      164.74     19.05 o
  -1   6  13      147.44      151.54     19.92 o
   0   6  13      111.38       88.04     22.61 o
   1   6  13      294.55      236.10     20.98 o
   2   6  13       40.60       48.42     19.89 o
   3   6  13        0.33        9.31     20.06 o
   4   6  13        0.42        0.14     23.40 o
   5   6  13       59.56       71.40     25.49 o
 -11   7  13       35.47       45.36     48.59 o
 -10   7  13        0.15        7.78     29.33 o
  -9   7  13        8.57       43.99     42.46 o
  -8   7  13        1.90        1.70     27.29 o
  -7   7  13        7.79        5.02     21.84 o
  -6   7  13       90.63       59.62     22.42 o
  -5   7  13       81.73       53.09     23.11 o
  -4   7  13       12.97        0.85     21.32 o
  -3   7  13       74.21       81.11     19.13 o
  -2   7  13        7.50        0.80     19.01 o
  -1   7  13       23.54       12.67     19.09 o
   0   7  13      152.49      161.94     22.17 o
   1   7  13      194.98      186.61     21.30 o
   2   7  13       62.25       36.72     22.20 o
   3   7  13        1.67        0.41     24.06 o
   4   7  13       78.78       69.62     26.61 o
 -10   8  13       34.76       54.86     31.14 o
  -9   8  13       92.92       77.44     28.54 o
  -8   8  13       27.69       22.07     29.03 o
  -7   8  13       15.15       24.59     22.93 o
  -6   8  13       25.94       46.15     23.00 o
  -5   8  13       50.62       42.24     22.74 o
  -4   8  13       48.52       60.45     24.11 o
  -3   8  13       87.31       89.08     19.93 o
  -2   8  13        9.85       15.91     19.72 o
  -1   8  13       96.81       89.38     20.57 o
   0   8  13        4.91        1.23     20.55 o
   1   8  13        0.55        1.12     20.17 o
   2   8  13       33.22       23.04     20.92 o
   3   8  13       22.74       33.24     26.27 o
  -8   9  13       30.01       39.85     34.45 o
  -7   9  13       26.00       45.38     23.02 o
  -6   9  13       20.14       23.01     23.09 o
  -5   9  13       22.51       23.34     22.42 o
  -4   9  13        4.65        2.45     23.04 o
  -3   9  13        0.39        9.99     23.55 o
  -2   9  13       27.38       38.64     29.54 o
  -1   9  13        1.63        6.22     20.76 o
   0   9  13        9.27       14.12     19.93 o
   1   9  13        2.99        5.27     21.49 o
  -6  10  13        2.24       17.60     23.96 o
  -5  10  13      120.50      102.85     25.52 o
  -4  10  13       67.26       63.35     25.92 o
  -3  10  13       19.98       11.83     24.99 o
  -2  10  13      113.14       96.72     26.03 o
  -1  10  13      148.88      241.21     24.17 o
 -12   0  14       83.11      101.70     39.78 o
 -11   0  14      143.00      188.34     40.43 o
 -10   0  14        1.96       14.17     37.81 o
  -9   0  14       10.01        6.25     36.68 o
  -8   0  14       35.31       56.15     39.06 o
  -7   0  14       14.21       32.45     39.24 o
  -6   0  14      327.14      244.61     43.59 o
  -5   0  14      147.98      101.99     26.60 o
  -4   0  14       73.83       71.86     62.22 o
  -3   0  14       32.88        9.86     26.56 o
  -2   0  14        2.64        3.51     24.91 o
  -1   0  14        6.50        1.07     26.66 o
   0   0  14      155.01      141.24     41.03 o
   1   0  14        0.02       15.77     28.78 o
   2   0  14      117.44       49.21     27.67 o
   3   0  14      118.35      122.46     49.84 o
   4   0  14        0.02       17.34     29.00 o
 -12   1  14       81.12       56.54     28.27 o
 -11   1  14        3.37        7.31     26.98 o
 -10   1  14       73.75       73.46     27.59 o
  -9   1  14       44.11       39.63     27.07 o
  -8   1  14        0.97        3.13     26.69 o
  -7   1  14        3.68       11.86     25.61 o
  -6   1  14       54.88       75.89     22.45 o
  -5   1  14      187.13      155.26     19.64 o
  -4   1  14       23.61        2.77     18.29 o
  -3   1  14        0.93        9.54     18.74 o
  -2   1  14       49.18       41.22     18.62 o
  -1   1  14       64.60       53.56     18.65 o
   0   1  14       16.45       62.95     21.72 o
   1   1  14       23.26       29.03     19.90 o
   2   1  14       98.39       72.87     21.34 o
   3   1  14        5.65       19.75     21.12 o
   4   1  14       29.42       35.81     20.87 o
 -11   2  14       35.49       17.15     27.56 o
 -10   2  14        8.75       19.14     27.64 o
  -9   2  14       88.88       92.95     29.25 o
  -8   2  14       13.79       33.08     27.83 o
  -7   2  14       33.80        7.60     27.54 o
  -6   2  14       25.76       34.31     21.69 o
  -5   2  14        0.31        3.10     17.72 o
  -4   2  14       23.77       11.42     18.38 o
  -3   2  14       18.19       15.06     18.80 o
  -2   2  14       48.95       56.49     20.01 o
  -1   2  14       22.46        1.72     19.38 o
   0   2  14       26.83       19.56     19.57 o
   1   2  14       26.96       15.66     19.71 o
   2   2  14       20.25       16.37     20.89 o
   3   2  14       50.62       32.99     21.71 o
   4   2  14        0.62        2.26     23.95 o
 -11   3  14       23.44       37.50     27.87 o
 -10   3  14       12.46       32.56     29.27 o
  -9   3  14       22.90       11.38     26.81 o
  -8   3  14       14.50        1.04     27.13 o
  -7   3  14       41.46       21.59     28.20 o
  -6   3  14      176.14      170.18     23.02 o
  -5   3  14       67.92       96.99     19.12 o
  -4   3  14        4.93        3.93     18.24 o
  -3   3  14       86.52       91.87     24.48 o
  -2   3  14        9.09       20.89     18.90 o
  -1   3  14      126.07      117.11     20.84 o
   0   3  14      101.20       86.32     20.47 o
   1   3  14        4.43       16.26     20.49 o
   2   3  14       45.14       32.61     23.45 o
   3   3  14       59.27       98.64     21.46 o
   4   3  14        1.43       16.44     25.40 o
 -11   4  14        2.47       16.41     27.67 o
 -10   4  14       63.58       80.56     29.05 o
  -9   4  14        8.30       38.31     28.78 o
  -8   4  14        9.21       26.41     28.06 o
  -7   4  14        0.13        7.13     28.24 o
  -6   4  14       17.99        4.47     21.57 o
  -5   4  14       52.03       42.86     36.78 o
  -4   4  14       17.60       30.26     18.62 o
  -3   4  14        5.23       18.96     18.69 o
  -2   4  14       15.95        1.47     19.05 o
  -1   4  14        0.06        6.73     19.55 o
   0   4  14       23.20       24.70     19.76 o
   1   4  14        5.86        7.34     20.71 o
   2   4  14        0.85        6.64     19.95 o
   3   4  14        3.04        2.84     21.19 o
 -10   5  14        7.52       29.02     28.08 o
  -9   5  14        7.99       23.51     28.23 o
  -8   5  14        1.48        1.07     28.65 o
  -7   5  14        3.67       11.48     28.90 o
  -6   5  14       76.80       70.44     24.59 o
  -5   5  14       56.74       72.90     22.35 o
  -4   5  14       88.01      116.10     23.45 o
  -3   5  14        2.38       29.22     20.07 o
  -2   5  14        8.99       26.96     19.99 o
  -1   5  14       45.96       42.93     19.53 o
   0   5  14        0.31        5.21     20.14 o
   1   5  14       47.23       21.81     20.65 o
   2   5  14        3.38        9.86     21.77 o
   3   5  14      208.47      190.01     23.31 o
  -9   6  14       15.30       19.10     29.14 o
  -8   6  14       23.31       24.97     29.70 o
  -7   6  14        0.04       44.17     41.80 o
  -6   6  14       29.38       24.29     22.40 o
  -5   6  14        2.22        8.74     23.51 o
  -4   6  14        0.23        7.70     22.97 o
  -3   6  14       25.59       32.53     20.32 o
  -2   6  14       32.65       35.03     20.93 o
  -1   6  14        0.26        6.59     21.03 o
   0   6  14       43.95       36.71     21.29 o
   1   6  14        1.89       11.90     21.76 o
   2   6  14       44.65       17.34     22.21 o
  -8   7  14       18.29       27.53     31.01 o
  -7   7  14       11.57        2.82     29.76 o
  -6   7  14        3.44       11.72     23.75 o
  -5   7  14        8.37        3.82     24.53 o
  -4   7  14       84.08       91.78     25.61 o
  -3   7  14        2.75       13.46     20.75 o
  -2   7  14        2.10        8.32     20.46 o
  -1   7  14       22.39       31.15     21.86 o
   0   7  14       17.45       13.79     21.23 o
  -5   8  14       12.52       26.88     25.37 o
  -4   8  14        1.40        1.85     25.10 o
  -3   8  14        0.09       11.37     25.84 o
  -2   8  14        3.18        4.52     21.19 o
  -9   1  15       76.21       82.38     30.94 o
  -8   1  15       33.16       45.48     30.58 o
  -7   1  15      365.31      305.94     32.85 o
  -6   1  15      144.23      126.94     30.21 o
  -5   1  15       14.33       35.62     23.16 o
  -4   1  15       31.09       29.00     19.70 o
  -3   1  15       32.78       45.05     22.53 o
  -2   1  15       23.88       24.03     21.25 o
  -1   1  15        0.25       16.98     20.01 o
   0   1  15        0.50        0.15     20.56 o
   1   1  15       89.22       76.55     22.86 o
  -8   2  15        5.11       18.29     30.41 o
  -7   2  15       65.72       50.83     28.63 o
  -6   2  15      160.72      157.11     31.07 o
  -5   2  15       62.69       65.37     25.06 o
  -4   2  15        0.33        0.37     19.72 o
  -3   2  15      261.76      271.59     23.47 o
  -2   2  15       76.01      121.11     21.05 o
  -1   2  15      211.81      235.73     24.76 o
   0   2  15       32.04       24.66     22.12 o
  -8   3  15        0.10        3.88     28.44 o
  -7   3  15       36.15        8.74     30.66 o
  -6   3  15        6.59       39.88     29.56 o
  -5   3  15        0.02       13.73     24.29 o
  -4   3  15       21.68        5.18     20.39 o
  -3   3  15       56.26       81.31     21.42 o
  -2   3  15       30.79       56.33     21.81 o
  -1   3  15       65.18       49.74     21.86 o
   0   3  15       10.93        5.20     21.97 o
  -7   4  15       80.19       69.52     35.96 o
  -6   4  15       47.99       20.77     30.92 o
  -5   4  15        0.43       14.37     24.27 o
  -4   4  15        0.38        9.86     24.13 o
  -3   4  15        7.17        7.86     20.35 o
  -2   4  15       41.31       55.23     22.16 o
  -1   4  15        8.64       13.39     20.82 o
  -4   5  15       29.25       28.91     24.55 o
 
